# Supplementary material for: Allyl-isothiocyanate treatment induces a complex transcriptional reprogramming including heat stress, oxidative stress and plant defence responses in Arabidopsis thaliana
Source: BMC Genomics. 2016 Sep 17;17:740. doi: 10.1186/s12864-016-3039-x (PMC5027104; doi:10.1186/s12864-016-3039-x)
Supplement: Additional file 2: — Comparison of allyl-ITC-induced genes and MBF1C-dependent genes. (XLSX 19 kb) [file 12864_2016_3039_MOESM2_ESM.xlsx]

## Sheet: 2A
Additional file 2A: Comparison of genes induced in MBF1C-expressing plants (left) under normal growth conditions (data from [108]) with allyl-ITC-induced genes (right; only values for genes connected to ethylene are given)
MBF1C-expressing plants		FC (log2) WT	allyl-ITC treatment	Log2 (ITC/mock) 30 min	Log2 (ITC/mock) 1 h	Log2 (ITC/mock) 9 h
	At1g01560	1.7	At1g01560
	At1g02205	2.2
	At1g02360	1.57	At1g02360
	At1g02400	1.8	At1g02400
	At1g02640	1.67
	At1g11260	2.13
	At1g12610	2.9
	At1g17420	2.3	At1g17420
	At1g21910	1.7
	At1g23870	1.83
	At1g28330	1.6
	At1g28370	1.9	At1g28370		3.184		ERF076; ERF11 (ERF DOMAIN PROtEIN 11), AP2 domain-containing transcription factor; similar to AP2/ERF domain-containing transcription factor [Populus trichocarpa] (EEE85632), ethylene response factor 3 [Lycopersicon esculentum] (AAO34705) and ERF4 (EtHYLENE RESPONSIVE ELEMENt BINDINg FACtOR 4) (At3g15210)
	At1g28480	1.67	At1g28480
	At1g33760	2.87	At1g33760
	At1g35140	3.13	At1g35140
	At1g62510	1.8
	At1g65390	2.4	At1g65390
	At1g65390	1.9
	At1g66090	1.77	At1g66090
	At1g69490	2.1	At1g69490
	At1g70290	1.57
	At1g72520	2.27
	At1g72920	1.63	At1g72920
	At1g73080	2.6	At1g73080
	At1g76650	2.6	At1g76650
	At1g80840	1.97	At1g80840
	At1g80920	1.8
	At2g01180	1.73	At2g01180
	At2g05540	1.77
	At2g18700	2.23
	At2g27500	1.87
	At2g28630	1.63
	At2g32150	1.83
	At2g33810	1.67
	At2g38470	1.87	At2g38470
	At2g41100	1.57	At2g41100
	At2g44840	2.13	At2g44840	2.111	5.319	1.674	ERF099; ERF13 (EtHYLENE-RESPONSIVE ELEMENt BINDINg FACtOR 13); alias: AtERF13, AP2/ERF domain-containing protein; ERF13 is a CE element binding factor, CE=coupling element, which is required for full range ABA-regulation of gene expression; ERF13 expression is highly induced by high salt; ERF13 over-expressing plants are hypersensitive to ABA; similar to AP2/ERF domain-containing transcription fa…
	At2g46400	1.57	At2g46400
	At3g01830	3.07
	At3g08720	2.47	At3g08720
	At3g13750	2.07
	At3g16860	2.17
	At3g17790	1.7
	At3g19580	1.77	At3g19580
	At3g23230	2.7	At3g23230	3.023	6.262	4.932	ERF098 (Ethylene-responsive transcription Factor 98); AP2-domain protein; similar to AP2/ERF domain-containing transcription factor [Populus trichocarpa] (EEE80053), hypothetical protein [Vitis vinifera] (CAN69803), AP2 domain containing protein Os04g0257500 [Oryza sativa Japonica group] and ethylene-responsive transcription factor ERF096 (At5g43410)
	At3g23250	2.17	At3g23250
	At3g24500	4.7	At3g24500
	At3g45640	1.5	At3g45640
	At3g48520	2.7
	At3g50060	1.8	At3g50060
	At3g55430	2
	At3g55830	1.8
	At3g55980	1.93	At3g55980
	At3g57530	1.5	At3g57530
	At3g62260	1.7	At3g62260
	At4g01250	1.67	At4g01250
	At4g02075	2.17
	At4g08950	2.27
	At4g11280	1.7	At4g11280		3.487		ACS6 (1-AMINOCYCLOPROPANE-1-CARBOXYLIC ACID (ACC) SYNtHASE 6); ACS6 is induced during hypoxia and during exposure to low-intensity light (shade); ACS6 may also be a substrate of a stress-responsive mitogen-activated protein kinase (MAPK) cascade, ACS6 is phosphorylated by MPK6
	At4g17230	1.7	At4g17230
	At4g17490	2.07	At4g17490	1.585	4.288	2.391	ERF103; AtERF6 (EtHYLENE RESPONSIVE ELEMENt BINDINg FACtOR 6); AP2 domain-containing transcription factor; similar to ethylene responsive element binding factor, putative [Brassica oleracea] (ABD65051) and ERF5 (EtHYLENE RESPONSIVE ELEMENt BINDINg FACtOR 5) (At5g47230)
	At4g27280	1.87	At4g27280
	At4g31800	1.87	At4g31800
	At4g34410	2.93	At4g34410		1.335		ERF109; RRtF1 (REDOX RESPONSIVE tRANSCRIPtION FACtOR 1) (ERF109); ethylene-responsive transcription factor ERF109, AP2 domain-containing transcription factor; similar to Os09g0457900 [Oryza sativa (japonica cultivar-group)]
	At4g35770	3.6
	At5g17300	1.77
	At5g20230	2.07	At5g20230
	At5g20250	1.93
	At5g21170	1.77
	At5g22920	2.13
	At5g24490	1.67
	At5g24590	1.6	At5g24590
	At5g27420	1.6	At5g27420
	At5g36910	2.13
	At5g41740	1.57	At5g41740
	At5g42380	2.93	At5g42380
	At5g45340	2.2	At5g45340
	At5g47230	1.5	At5g47230	3.01	4.897	1.026	ERF102; ERF5 (EtHYLENE RESPONSIVE ELEMENt BINDINg FACtOR 5); ERF5 may play an important role in plant innate immunity, likely through coordinating chitin and other defense pathways in plants in response to different pathogens; in yeast two hybrid screens ERF5 interacts with multiple proteins such as ERF6, ERF8, SCL13, MPK3 and MPK6
	At5g49360	3.6
	At5g49450	1.6	At5g49450
	At5g51190	1.83	At5g51190	2.603	4.184		ERF105 (Ethylene-Responsive transcription Factor 105), AP2 domain-containing transcription factor; stress induced gene; similar to unnamed protein product [Brassica napus] (CAJ47070) and unnamed protein product [Vitis vinifera] (CAO62366); related to ethylene-responsive transcription factor ERF104 (At5g61600) and ethylene-responsive transcription factor 5 (Ethylene-responsive element-binding fact…
	At5g51990	1.83
	At5g52020	3.5
	At5g57550	2.23
	At5g62570	1.53	At5g62570
	At5g64260	1.83
	At5g64310	1.7	At5g64310
	At5g66210	1.9	At5g66210

## Sheet: 2B
Additional file 2B: Comparison of genes significantly less elevated in mbf1c than in wild type (WT) plants during heat stress (20 and 60 min; 40°C) (data from [109]) with allyl-ITC-induced genes (right)
WT versus mbf1c	FC (log2) WT	FC (log2) mfb1c	allyl-ITC treatment	Log2 (ITC/mock) 30 min	Log2 (ITC/mock) 1 h	Log2 (ITC/mock) 9 h
At3g24500	3.535	-0.738	At3g24500		3.627	5.966	MBF1C (multiprotein bridging factor 1C); One of three genes in A. thaliana encoding multiprotein bridging factor 1, a highly conserved transcriptional coactivator. May serve as a bridging factor between a bZIP factor and TBP. Its expression is specifically elevated in response to pathogen infection, salinity, drought, heat, hydrogen peroxide, and application of abscisic acid or salicylic acid. Co…
At5g07330	4.386	1.573	At5g07330		2.813	6.73	unknown protein
At2g44130	0.993	-1.14
At1g07500	3.982	1.998	At1g07500		4.334	7.503	SMR5; member of the SIAMESE/SIAMESE-RELATED (SIM/SMR) class of cyclin-dependent kinase inhibitors
At5g05410	5.833	3.982	At5g05410	1.799	6.069	5.06	ERF045/DREB2A (Dehydration-Responsive Element-Binding Protein 2A); AP2-domain DNA-binding protein, ABA induced gene; similar to DREB2A [Thellungiella salsuginea] (AAS58438) and dehydration-responsive element-binding protein 2B (DREB2B) (At3g11020)
At3g13310	1.867	0.084
At4g05070	1.398	-0.276
At1g14200	3.615	2.077	At1g14200		3.885	3.752	Zinc finger (C3HC4-type RING finger) family protein; similar to predicted protein [Populus trichocarpa] (EEF02304.1), zinc finger (C3HC4-type RING finger) family protein (At1g14200), Os03g0324900 [Oryza sativa (japonica cultivar-group)]; contains Pfam profile: PF00097 zinc finger, C3HC4 type (RING finger)
At5g52570	2.256	0.893	At5g52570			5.062	BCH2 (BETA CAROTENOID HYDROXYLASE 2); Converts &#946;-carotene to zeaxanthin via cryptoxanthin.
At5g47610	4.638	3.36	At5g47610			3.406	RING-H2 finger protein ATL79; similar to zinc finger, C3HC4 type (RING finger) containing protein [Brassica oleracea] (ABD64960), RING/U-box domain-containing protein [Arabidopsis thaliana] (At4g17245), predicted protein [Populus trichocarpa] (EEE97648), Os04g0419500 [Oryza sativa Japonica Group]
At1g79160	0.782	-0.31
At1g62760	3.214	2.201
At5g35320	5.639	4.7	At5g35320		3.863	3.996	unknown protein
At5g11110	0.83	-0.085
At5g62020	4.175	3.275	At5g62020		3.569	4.568	HsfB2a (ARABIDOPSIS THALIANA HEAT SHOCK TRANSCRIPTION FACTOR B2A); member of Heat Stress Transcription Factor (Hsf) family
At1g55300	2.114	1.236	At1g55300		1.411	1.765	TAF7 (TBP-associated factor 7)
At1g55620	0.735	-0.131	At1g55620			1.459	CLC-F (chloride channel F); Encodes a chloride channel protein that has been localized to the chloroplast and golgi apparatus. Complements yeast gef1 mutant and therefor may function to acidify the golgi lumen.
At4g30460	1.664	0.812	At4g30460			2.259	glycine-rich protein
At3g21890	1.042	0.197	At3g21890			1.007	B-box type zinc finger family protein
At1g13600	1.221	0.447
At2g22240	3.069	2.321	At2g22240			4.514	ATIPS2 (INOSITOL 3-PHOSPHATE SYNTHASE 2); ** Referred to as MIPS1 in Mitsuhashi et al 2008. Myo-inositol-1-phosphate synthase isoform 2. Expressed in leaf, root and silique. Immunolocalization experiments with an antibody recognizing MIPS1, MIPS2, and MIPS3 showed endosperm localization.
At5g03380	1.454	0.725	At5g03380		1.954	1.858	Heavy metal transport/detoxification superfamily protein
At5g25280	1.285	0.584
At1g55530	2.891	2.208	At1g55530		2.643	4.175	Zinc finger (C3HC4-type RING finger) family protein; contains Pfam domain, PF00097: Zinc finger, C3HC4 type (RING finger);
At2g27580	3.559	2.886	At2g27580		2.331	3.313	A20/AN1-like zinc finger family protein
At4g11660	3.7	3.084	At4g11660		2.808	3.515	HsfB2b (HEAT SHOCK TRANSCRIPTION FACTOR B2B); member of Heat Stress Transcription Factor (Hsf) family
At5g37710	1.482	0.868	At5g37710			1.695	alpha/beta-Hydrolases superfamily protein
At1g59980	1.834	1.248	At1g59980		1.164	2.275	ARL2 (ARG1-like 2)
At4g34680	1.454	0.874
At1g78080	1.422	0.866
At1g26800	4.557	4.054	At1g26800	2.159	4.038	4.251	Zinc finger (C3HC4-type RING finger) family protein; similar to predicted protein [Populus trichocarpa] (EEF02304), unnamed protein product [Vitis vinifera] (CAO48372), zinc finger (C3HC4-type RING finger) family protein (At1g26800) and unknown protein [Picea sitchensis] (ABK25012); contains Pfam profile: PF00097 zinc finger, C3HC4 type (RING finger)
At1g56610	0.621	0.126
At5g06280	1.477	1.013	At5g06280			1.199	unknown protein
At2g34590	0.732	0.308	At2g34590			1.21	Transketolase family protein
At5g66090	1.587	1.195	At5g66090			1.536	unknown protein
At3g12320	1.637	1.551	At3g12320			3.518	unknown protein
