# Supplementary material for: Allyl-isothiocyanate treatment induces a complex transcriptional reprogramming including heat stress, oxidative stress and plant defence responses in Arabidopsis thaliana
Source: BMC Genomics. 2016 Sep 17;17:740. doi: 10.1186/s12864-016-3039-x (PMC5027104; doi:10.1186/s12864-016-3039-x)
Supplement: Additional file 3: — Comparison of the allyl-ITC response with oxidative stress responses. (XLSX 230 kb) [file 12864_2016_3039_MOESM3_ESM.xlsx]

## Sheet: 3A
Additional file 3A: Comparison of allyl-ITC-induced genes (log2≥1;2803 genes)(our study) with genes upregulated by singlet oxygen (SO; log2≥1; 918 genes) or superoxide anion/H2O2 (SH; log2≥1; 140 genes)(data from [124])
pairwise comparison ITC vs SO			pairwise comparison ITC vs SH			triple comparison
ITC and SO (585)	ITC but not SO (2218)	SO but not ITC (333)	ITC and SH (98)	ITC but not SH (2705)	SH but not ITC (42)	ITC, SO and SH (91)	SO and SH (116)	ITC and SO but not SH (494)	ITC and SH but not SO (7)	SH and SO but not ITC (25)	SO only (308)	SH only (17)	ITC only (2211)
At1g01560	At1g01060	At1g01260	At1g03220	At1g01060	At1g26380	At1g03220	At1g03220	At1g01560	At1g69490	At1g26380	At1g01260	At1g32900	At1g01060
At1g01720	At1g01340	At1g02660	At1g05560	At1g01340	At1g32900	At1g05560	At1g05560	At1g01720	At3g02380	At1g33590	At1g02660	At1g55960	At1g01340
At1g02400	At1g01480	At1g03370	At1g05575	At1g01480	At1g33590	At1g05575	At1g05575	At1g02400	At3g12320	At1g48330	At1g03370	At1g71030	At1g01480
At1g02930	At1g01520	At1g05010	At1g14200	At1g01520	At1g48330	At1g14200	At1g14200	At1g02930	At3g49160	At1g52200	At1g05010	At1g73830	At1g01520
At1g03220	At1g01930	At1g07430	At1g14780	At1g01560	At1g52200	At1g14780	At1g14780	At1g03730	At5g06980	At1g65400	At1g07430	At1g74670	At1g01930
At1g03730	At1g01940	At1g07590	At1g19770	At1g01720	At1g55960	At1g19770	At1g19770	At1g03740	At5g48850	At1g70290	At1g07590	At2g40300	At1g01940
At1g03740	At1g02000	At1g07630	At1g21110	At1g01930	At1g65400	At1g21110	At1g21110	At1g05340	At5g51720	At1g80440	At1g07630	At3g27690	At1g02000
At1g05340	At1g02090	At1g08050	At1g22810	At1g01940	At1g70290	At1g22810	At1g22810	At1g06870		At2g18700	At1g08050	At3g58620	At1g02090
At1g05560	At1g02170	At1g08920	At1g23710	At1g02000	At1g71030	At1g23710	At1g23710	At1g07000		At2g30040	At1g08920	At4g21870	At1g02170
At1g05575	At1g02220	At1g10140	At1g26800	At1g02090	At1g73830	At1g26800	At1g26380	At1g07135		At2g34600	At1g10140	At4g33666	At1g02220
At1g06870	At1g02230	At1g10170	At1g27730	At1g02170	At1g74670	At1g27730	At1g26800	At1g07350		At2g38870	At1g10170	At5g01600	At1g02230
At1g07000	At1g02360	At1g10340	At1g30370	At1g02220	At1g80440	At1g30370	At1g27730	At1g07520		At2g39330	At1g10340	At5g01820	At1g02360
At1g07135	At1g02450	At1g11670	At1g30720	At1g02230	At2g18700	At1g30720	At1g30370	At1g08930		At3g15450	At1g11670	At5g20150	At1g02450
At1g07350	At1g02590	At1g12880	At1g52690	At1g02360	At2g30040	At1g52690	At1g30720	At1g08940		At3g20340	At1g12880	At5g28770	At1g02590
At1g07520	At1g02700	At1g13260	At1g55920	At1g02400	At2g34600	At1g55920	At1g33590	At1g09070		At3g26200	At1g13260	At5g39520	At1g02700
At1g08930	At1g02750	At1g14130	At1g57990	At1g02450	At2g38870	At1g57990	At1g48330	At1g09940		At4g15690	At1g14130	At5g48490	At1g02750
At1g08940	At1g02860	At1g14740	At1g61360	At1g02590	At2g39330	At1g61360	At1g52200	At1g09970		At4g19880	At1g14740	At5g51460	At1g02860
At1g09070	At1g02880	At1g15010	At1g61560	At1g02700	At2g40300	At1g61560	At1g52690	At1g10585		At4g35770	At1g15010		At1g02880
At1g09940	At1g02890	At1g15670	At1g62300	At1g02750	At3g15450	At1g62300	At1g55920	At1g11050		At4g36040	At1g15670		At1g02890
At1g09970	At1g02920	At1g17340	At1g66160	At1g02860	At3g20340	At1g66160	At1g57990	At1g13195		At4g37610	At1g17340		At1g02920
At1g10585	At1g02980	At1g17990	At1g66400	At1g02880	At3g26200	At1g66400	At1g61360	At1g13210		At5g19120	At1g17990		At1g02980
At1g11050	At1g03055	At1g19300	At1g69490	At1g02890	At3g27690	At1g69890	At1g61560	At1g13340		At5g45280	At1g19300		At1g03055
At1g13195	At1g03070	At1g19310	At1g69890	At1g02920	At3g58620	At1g70420	At1g62300	At1g14040		At5g47240	At1g19310		At1g03070
At1g13210	At1g03180	At1g19670	At1g70420	At1g02930	At4g15690	At1g70530	At1g65400	At1g14370		At5g54160	At1g19670		At1g03180
At1g13340	At1g03190	At1g19970	At1g70530	At1g02980	At4g19880	At1g75270	At1g66160	At1g14480		At5g61590	At1g19970		At1g03190
At1g14040	At1g03230	At1g21000	At1g75270	At1g03055	At4g21870	At1g76600	At1g66400	At1g14540			At1g21000		At1g03230
At1g14200	At1g03750	At1g21520	At1g76600	At1g03070	At4g33666	At1g76690	At1g69890	At1g15430			At1g21520		At1g03750
At1g14370	At1g03860	At1g21910	At1g76690	At1g03180	At4g35770	At1g79410	At1g70290	At1g15520			At1g21910		At1g03860
At1g14480	At1g03905	At1g22180	At1g79410	At1g03190	At4g36040	At1g79710	At1g70420	At1g16670			At1g22180		At1g03905
At1g14540	At1g03970	At1g22890	At1g79710	At1g03230	At4g37610	At2g15480	At1g70530	At1g17380			At1g22890		At1g03970
At1g14780	At1g03980	At1g23850	At2g15480	At1g03730	At5g01600	At2g16900	At1g75270	At1g17420			At1g23850		At1g03980
At1g15430	At1g03982	At1g24530	At2g16900	At1g03740	At5g01820	At2g21640	At1g76600	At1g17860			At1g24530		At1g03982
At1g15520	At1g04000	At1g25275	At2g21640	At1g03750	At5g19120	At2g22880	At1g76690	At1g18380			At1g25275		At1g04000
At1g16670	At1g04010	At1g25500	At2g22880	At1g03860	At5g20150	At2g25735	At1g79410	At1g18390			At1g25500		At1g04010
At1g17380	At1g04050	At1g25550	At2g25735	At1g03905	At5g28770	At2g26530	At1g79710	At1g18570			At1g25550		At1g04050
At1g17420	At1g04090	At1g25560	At2g26530	At1g03970	At5g39520	At2g29420	At1g80440	At1g18740			At1g25560		At1g04090
At1g17860	At1g04130	At1g26270	At2g29420	At1g03980	At5g45280	At2g32030	At2g15480	At1g18890			At1g26270		At1g04130
At1g18380	At1g04160	At1g26380	At2g32030	At1g03982	At5g47240	At2g32120	At2g16900	At1g19020			At1g26770		At1g04160
At1g18390	At1g04490	At1g26770	At2g32120	At1g04000	At5g48490	At2g35930	At2g18700	At1g19180			At1g27130		At1g04490
At1g18570	At1g04570	At1g27130	At2g35930	At1g04010	At5g51460	At2g36790	At2g21640	At1g19380			At1g31550		At1g04570
At1g18740	At1g04600	At1g31550	At2g36790	At1g04050	At5g54160	At2g37430	At2g22880	At1g20310			At1g33600		At1g04600
At1g18890	At1g04770	At1g33590	At2g37430	At1g04090	At5g61590	At2g46240	At2g25735	At1g20350			At1g43910		At1g04770
At1g19020	At1g04960	At1g33600	At2g46240	At1g04130		At2g47140	At2g26530	At1g20510			At1g48320		At1g04960
At1g19180	At1g05100	At1g43910	At2g47140	At1g04160		At3g02800	At2g29420	At1g20823			At1g51780		At1g05100
At1g19380	At1g05135	At1g48320	At3g02380	At1g04490		At3g02840	At2g30040	At1g21010			At1g52720		At1g05135
At1g19770	At1g05170	At1g48330	At3g02800	At1g04570		At3g09350	At2g32030	At1g21130			At1g52890		At1g05170
At1g20310	At1g05250	At1g51780	At3g02840	At1g04600		At3g10020	At2g32120	At1g21550			At1g53440		At1g05250
At1g20350	At1g05530	At1g52200	At3g09350	At1g04770		At3g14200	At2g34600	At1g22190			At1g53920		At1g05530
At1g20510	At1g05670	At1g52720	At3g10020	At1g04960		At3g15760	At2g35930	At1g22280			At1g54030		At1g05670
At1g20823	At1g05680	At1g52890	At3g12320	At1g05100		At3g16050	At2g36790	At1g24140			At1g57650		At1g05680
At1g21010	At1g05700	At1g53440	At3g14200	At1g05135		At3g16530	At2g37430	At1g24150			At1g58200		At1g05700
At1g21110	At1g05894	At1g53920	At3g15760	At1g05170		At3g18710	At2g38870	At1g25400			At1g61065		At1g05894
At1g21130	At1g06030	At1g54030	At3g16050	At1g05250		At3g23230	At2g39330	At1g27770			At1g61640		At1g06030
At1g21550	At1g06430	At1g57650	At3g16530	At1g05340		At3g23250	At2g46240	At1g28190			At1g61800		At1g06430
At1g22190	At1g06570	At1g58200	At3g18710	At1g05530		At3g26910	At2g47140	At1g28370			At1g61890		At1g06570
At1g22280	At1g06800	At1g61065	At3g23230	At1g05670		At3g28210	At3g02800	At1g28380			At1g62310		At1g06800
At1g22810	At1g07010	At1g61640	At3g23250	At1g05680		At3g55840	At3g02840	At1g28480			At1g64900		At1g07010
At1g23710	At1g07160	At1g61800	At3g26910	At1g05700		At3g55980	At3g09350	At1g29330			At1g65500		At1g07160
At1g24140	At1g07180	At1g61890	At3g28210	At1g05894		At3g62150	At3g10020	At1g29340			At1g65690		At1g07180
At1g24150	At1g07190	At1g62310	At3g49160	At1g06030		At3g62260	At3g14200	At1g29690			At1g66180		At1g07190
At1g25400	At1g07300	At1g64900	At3g55840	At1g06430		At4g01870	At3g15450	At1g30040			At1g66690		At1g07300
At1g26800	At1g07330	At1g65400	At3g55980	At1g06570		At4g11280	At3g15760	At1g30070			At1g66880		At1g07330
At1g27730	At1g07340	At1g65500	At3g62150	At1g06800		At4g13180	At3g16050	At1g30620			At1g68290		At1g07340
At1g27770	At1g07390	At1g65690	At3g62260	At1g06870		At4g20780	At3g16530	At1g32640			At1g69260		At1g07390
At1g28190	At1g07400	At1g66180	At4g01870	At1g07000		At4g21390	At3g18710	At1g32870			At1g69870		At1g07400
At1g28370	At1g07410	At1g66690	At4g11280	At1g07010		At4g21990	At3g20340	At1g32920			At1g70480		At1g07410
At1g28380	At1g07420	At1g66880	At4g13180	At1g07135		At4g23190	At3g23230	At1g32940			At1g70520		At1g07420
At1g28480	At1g07450	At1g68290	At4g20780	At1g07160		At4g24160	At3g23250	At1g35140			At1g70700		At1g07450
At1g29330	At1g07470	At1g69260	At4g21390	At1g07180		At4g24570	At3g26200	At1g35210			At1g71100		At1g07470
At1g29340	At1g07480	At1g69870	At4g21990	At1g07190		At4g29780	At3g26910	At1g42990			At1g71330		At1g07480
At1g29690	At1g07500	At1g70290	At4g23190	At1g07300		At4g30280	At3g28210	At1g43000			At1g72450		At1g07500
At1g30040	At1g07510	At1g70480	At4g24160	At1g07330		At4g34135	At3g55840	At1g44350			At1g72520		At1g07510
At1g30070	At1g07530	At1g70520	At4g24570	At1g07340		At4g37370	At3g55980	At1g45145			At1g73800		At1g07530
At1g30370	At1g07700	At1g70700	At4g29780	At1g07350		At5g03380	At3g62150	At1g50640			At1g74100		At1g07700
At1g30620	At1g07860	At1g71100	At4g30280	At1g07390		At5g03630	At3g62260	At1g50740			At1g74430		At1g07860
At1g30720	At1g07870	At1g71330	At4g34135	At1g07400		At5g05410	At4g01870	At1g51620			At1g74750		At1g07870
At1g32640	At1g07900	At1g72450	At4g37370	At1g07410		At5g13220	At4g11280	At1g51660			At1g74950		At1g07900
At1g32870	At1g07985	At1g72520	At5g03380	At1g07420		At5g14730	At4g13180	At1g51700			At1g75230		At1g07985
At1g32920	At1g08105	At1g73800	At5g03630	At1g07450		At5g16970	At4g15690	At1g53430			At1g75860		At1g08105
At1g32940	At1g08300	At1g74100	At5g05410	At1g07470		At5g17000	At4g19880	At1g55450			At1g76380		At1g08300
At1g35140	At1g08570	At1g74430	At5g06980	At1g07480		At5g24110	At4g20780	At1g56060			At1g76390		At1g08570
At1g35210	At1g08860	At1g74750	At5g13220	At1g07500		At5g27420	At4g21390	At1g56300			At1g76590		At1g08860
At1g42990	At1g09080	At1g74950	At5g14730	At1g07510		At5g40460	At4g21990	At1g56510			At1g77420		At1g09080
At1g43000	At1g09140	At1g75230	At5g16970	At1g07520		At5g43450	At4g23190	At1g56540			At1g77900		At1g09140
At1g44350	At1g09157	At1g75860	At5g17000	At1g07530		At5g47230	At4g24160	At1g58420			At1g78080		At1g09157
At1g45145	At1g09340	At1g76380	At5g24110	At1g07700		At5g49450	At4g24570	At1g59590			At1g78210		At1g09340
At1g50640	At1g09350	At1g76390	At5g27420	At1g07860		At5g54490	At4g29780	At1g59870			At1g78860		At1g09350
At1g50740	At1g09500	At1g76590	At5g40460	At1g07870		At5g57220	At4g30280	At1g59910			At2g01150		At1g09500
At1g51620	At1g09740	At1g77420	At5g43450	At1g07900		At5g59820	At4g34135	At1g61380			At2g01450		At1g09740
At1g51660	At1g09932	At1g77900	At5g47230	At1g07985		At5g61560	At4g35770	At1g62840			At2g04070		At1g09932
At1g51700	At1g10040	At1g78080	At5g48850	At1g08105		At5g61600	At4g36040	At1g63720			At2g04400		At1g10040
At1g52690	At1g10050	At1g78210	At5g49450	At1g08300			At4g37370	At1g63750			At2g05380		At1g10050
At1g53430	At1g10155	At1g78860	At5g51720	At1g08570			At4g37610	At1g63830			At2g06050		At1g10155
At1g55450	At1g10220	At1g80440	At5g54490	At1g08860			At5g03380	At1g63840			At2g07675		At1g10220
At1g55920	At1g10230	At2g01150	At5g57220	At1g08930			At5g03630	At1g64200			At2g15960		At1g10230
At1g56060	At1g10300	At2g01450	At5g59820	At1g08940			At5g05410	At1g64470			At2g16060		At1g10300
At1g56300	At1g10320	At2g04070	At5g61560	At1g09070			At5g13220	At1g64610			At2g17290		At1g10320
At1g56510	At1g10370	At2g04400	At5g61600	At1g09080			At5g14730	At1g66080			At2g17840		At1g10370
At1g56540	At1g10620	At2g05380		At1g09140			At5g16970	At1g66090			At2g18090		At1g10620
At1g57990	At1g10960	At2g06050		At1g09157			At5g17000	At1g66920			At2g19450		At1g10960
At1g58420	At1g10990	At2g07675		At1g09340			At5g19120	At1g67060			At2g20145		At1g10990
At1g59590	At1g11055	At2g15960		At1g09350			At5g24110	At1g67310			At2g20340		At1g11055
At1g59870	At1g11100	At2g16060		At1g09500			At5g27420	At1g67360			At2g22330		At1g11100
At1g59910	At1g11160	At2g17290		At1g09740			At5g40460	At1g67920			At2g23450		At1g11160
At1g61360	At1g11660	At2g17840		At1g09932			At5g43450	At1g67970			At2g24570		At1g11660
At1g61380	At1g11880	At2g18090		At1g09940			At5g45280	At1g68620			At2g24850		At1g11880
At1g61560	At1g12030	At2g18700		At1g09970			At5g47230	At1g69270			At2g26300		At1g12030
At1g62300	At1g12060	At2g19450		At1g10040			At5g47240	At1g69750			At2g27500		At1g12060
At1g62840	At1g12064	At2g20145		At1g10050			At5g49450	At1g69790			At2g30360		At1g12064
At1g63720	At1g12294	At2g20340		At1g10155			At5g54160	At1g69840			At2g30770		At1g12294
At1g63750	At1g12360	At2g22330		At1g10220			At5g54490	At1g70140			At2g31870		At1g12360
At1g63830	At1g12740	At2g23450		At1g10230			At5g57220	At1g70740			At2g32150		At1g12740
At1g63840	At1g12940	At2g24570		At1g10300			At5g59820	At1g71697			At2g32240		At1g12940
At1g64200	At1g13080	At2g24850		At1g10320			At5g61560	At1g72280			At2g32930		At1g13080
At1g64470	At1g13310	At2g26300		At1g10370			At5g61590	At1g72770			At2g33830		At1g13310
At1g64610	At1g13620	At2g27500		At1g10585			At5g61600	At1g72900			At2g34070		At1g13620
At1g66080	At1g13690	At2g30040		At1g10620				At1g72920			At2g34810		At1g13690
At1g66090	At1g13890	At2g30360		At1g10960				At1g72940			At2g34930		At1g13890
At1g66160	At1g13990	At2g30770		At1g10990				At1g73080			At2g35480		At1g13990
At1g66400	At1g14048	At2g31870		At1g11050				At1g73480			At2g36380		At1g14048
At1g66920	At1g14070	At2g32150		At1g11055				At1g73500			At2g38750		At1g14070
At1g67060	At1g14205	At2g32240		At1g11100				At1g73540			At2g38860		At1g14205
At1g67310	At1g14260	At2g32930		At1g11160				At1g73805			At2g39350		At1g14260
At1g67360	At1g14360	At2g33830		At1g11660				At1g74330			At2g39360		At1g14360
At1g67920	At1g14420	At2g34070		At1g11880				At1g74360			At2g41430		At1g14420
At1g67970	At1g14640	At2g34600		At1g12030				At1g74440			At2g42760		At1g14640
At1g68620	At1g14870	At2g34810		At1g12060				At1g74450			At2g43020		At1g14870
At1g69270	At1g14970	At2g34930		At1g12064				At1g75020			At2g43290		At1g14970
At1g69750	At1g15110	At2g35480		At1g12294				At1g76040			At2g43510		At1g15110
At1g69790	At1g15170	At2g36380		At1g12360				At1g76070			At2g43520		At1g15170
At1g69840	At1g15190	At2g38750		At1g12740				At1g76360			At2g44130		At1g15190
At1g69890	At1g15240	At2g38860		At1g12940				At1g76650			At2g44200		At1g15240
At1g70140	At1g15300	At2g38870		At1g13080				At1g76970			At2g44790		At1g15300
At1g70420	At1g15415	At2g39330		At1g13195				At1g77450			At2g46140		At1g15415
At1g70530	At1g15530	At2g39350		At1g13210				At1g78410			At2g46270		At1g15530
At1g70740	At1g15540	At2g39360		At1g13310				At1g78895			At2g46500		At1g15540
At1g71697	At1g15890	At2g41430		At1g13340				At1g80840			At2g46510		At1g15890
At1g72280	At1g16022	At2g42760		At1g13620				At2g01180			At2g46680		At1g16022
At1g72770	At1g16030	At2g43020		At1g13690				At2g02010			At2g47000		At1g16030
At1g72900	At1g16040	At2g43290		At1g13890				At2g02220			At2g47880		At1g16040
At1g72920	At1g16060	At2g43510		At1g13990				At2g03760			At3g02150		At1g16060
At1g72940	At1g16090	At2g43520		At1g14040				At2g05940			At3g02875		At1g16090
At1g73080	At1g16110	At2g44130		At1g14048				At2g06530			At3g05220		At1g16110
At1g73480	At1g16130	At2g44200		At1g14070				At2g13790			At3g05640		At1g16130
At1g73500	At1g16150	At2g44790		At1g14205				At2g15390			At3g06500		At1g16150
At1g73540	At1g16290	At2g46140		At1g14260				At2g15760			At3g07390		At1g16290
At1g73805	At1g16420	At2g46270		At1g14360				At2g16720			At3g09410		At1g16420
At1g74330	At1g16540	At2g46500		At1g14370				At2g17040			At3g09940		At1g16540
At1g74360	At1g16630	At2g46510		At1g14420				At2g17120			At3g10300		At1g16630
At1g74440	At1g16640	At2g46680		At1g14480				At2g17220			At3g10720		At1g16640
At1g74450	At1g16730	At2g47000		At1g14540				At2g18210			At3g10980		At1g16730
At1g75020	At1g16930	At2g47880		At1g14640				At2g18680			At3g11880		At1g16930
At1g75270	At1g16980	At3g02150		At1g14870				At2g18690			At3g13310		At1g16980
At1g76040	At1g17050	At3g02875		At1g14970				At2g19710			At3g13380		At1g17050
At1g76070	At1g17147	At3g05220		At1g15110				At2g21120			At3g14660		At1g17147
At1g76360	At1g17170	At3g05640		At1g15170				At2g22300			At3g14990		At1g17170
At1g76600	At1g17180	At3g06500		At1g15190				At2g22500			At3g15530		At1g17180
At1g76650	At1g17240	At3g07390		At1g15240				At2g22860			At3g16390		At1g17240
At1g76690	At1g17330	At3g09410		At1g15300				At2g23320			At3g16860		At1g17330
At1g76970	At1g17600	At3g09940		At1g15415				At2g23810			At3g17615		At1g17600
At1g77450	At1g17610	At3g10300		At1g15430				At2g24100			At3g17860		At1g17610
At1g78410	At1g17750	At3g10720		At1g15520				At2g24600			At3g18830		At1g17750
At1g78895	At1g17870	At3g10980		At1g15530				At2g26190			At3g19030		At1g17870
At1g79410	At1g18075	At3g11880		At1g15540				At2g27080			At3g19280		At1g18075
At1g79710	At1g18200	At3g13310		At1g15890				At2g27200			At3g21230		At1g18200
At1g80840	At1g18300	At3g13380		At1g16022				At2g27580			At3g22740		At1g18300
At2g01180	At1g18330	At3g14660		At1g16030				At2g27830			At3g25730		At1g18330
At2g02010	At1g18382	At3g14990		At1g16040				At2g28400			At3g25760		At1g18382
At2g02220	At1g18420	At3g15450		At1g16060				At2g29450			At3g26840		At1g18420
At2g03760	At1g18510	At3g15530		At1g16090				At2g29990			At3g26970		At1g18510
At2g05940	At1g18750	At3g16390		At1g16110				At2g30020			At3g27010		At1g18750
At2g06530	At1g18870	At3g16860		At1g16130				At2g30140			At3g27880		At1g18870
At2g13790	At1g18960	At3g17615		At1g16150				At2g30250			At3g30775		At1g18960
At2g15390	At1g19025	At3g17860		At1g16290				At2g30550			At3g46640		At1g19025
At2g15480	At1g19210	At3g18830		At1g16420				At2g31880			At3g46670		At1g19210
At2g15760	At1g19230	At3g19030		At1g16540				At2g32140			At3g47380		At1g19230
At2g16720	At1g19320	At3g19280		At1g16630				At2g32190			At3g47540		At1g19320
At2g16900	At1g19540	At3g20340		At1g16640				At2g32210			At3g47960		At1g19540
At2g17040	At1g19610	At3g21230		At1g16670				At2g33380			At3g48360		At1g19610
At2g17120	At1g19640	At3g22740		At1g16730				At2g33580			At3g49340		At1g19640
At2g17220	At1g19980	At3g25730		At1g16930				At2g35710			At3g49780		At1g19980
At2g18210	At1g20120	At3g25760		At1g16980				At2g36220			At3g50280		At1g20120
At2g18680	At1g20320	At3g26200		At1g17050				At2g37940			At3g50760		At1g20320
At2g18690	At1g20400	At3g26840		At1g17147				At2g37970			At3g50900		At1g20400
At2g19710	At1g20460	At3g26970		At1g17170				At2g38290			At3g50970		At1g20460
At2g21120	At1g20470	At3g27010		At1g17180				At2g38360			At3g51440		At1g20470
At2g21640	At1g20520	At3g27880		At1g17240				At2g38470			At3g51450		At1g20520
At2g22300	At1g20640	At3g30775		At1g17330				At2g38790			At3g51660		At1g20640
At2g22500	At1g20925	At3g46640		At1g17380				At2g39200			At3g52870		At1g20925
At2g22860	At1g21120	At3g46670		At1g17420				At2g39420			At3g53660		At1g21120
At2g22880	At1g21210	At3g47380		At1g17600				At2g39650			At3g53780		At1g21210
At2g23320	At1g21310	At3g47540		At1g17610				At2g39660			At3g53800		At1g21310
At2g23810	At1g21326	At3g47960		At1g17750				At2g40000			At3g54640		At1g21326
At2g24100	At1g21410	At3g48360		At1g17860				At2g40140			At3g55130		At1g21410
At2g24600	At1g21450	At3g49340		At1g17870				At2g41010			At3g55430		At1g21450
At2g25735	At1g21530	At3g49780		At1g18075				At2g41100			At3g55450		At1g21530
At2g26190	At1g21940	At3g50280		At1g18200				At2g41640			At3g55640		At1g21940
At2g26530	At1g22210	At3g50760		At1g18300				At2g43320			At3g55950		At1g22210
At2g27080	At1g22310	At3g50900		At1g18330				At2g43620			At3g57460		At1g22310
At2g27200	At1g22470	At3g50970		At1g18380				At2g44080			At3g59350		At1g22470
At2g27580	At1g22510	At3g51440		At1g18382				At2g44500			At3g60420		At1g22510
At2g27830	At1g22750	At3g51450		At1g18390				At2g46400			At3g60450		At1g22750
At2g28400	At1g22770	At3g51660		At1g18420				At2g46620			At3g60690		At1g22770
At2g29420	At1g22950	At3g52870		At1g18510				At2g47060			At3g61640		At1g22950
At2g29450	At1g22985	At3g53660		At1g18570				At2g47730			At3g61890		At1g22985
At2g29990	At1g23180	At3g53780		At1g18740				At2g47770			At3g63010		At1g23180
At2g30020	At1g23310	At3g53800		At1g18750				At3g01290			At4g04460		At1g23310
At2g30140	At1g23330	At3g54640		At1g18870				At3g01830			At4g05100		At1g23330
At2g30250	At1g23440	At3g55130		At1g18890				At3g02140			At4g08950		At1g23440
At2g30550	At1g23500	At3g55430		At1g18960				At3g04000			At4g12070		At1g23500
At2g31880	At1g23540	At3g55450		At1g19020				At3g04640			At4g12490		At1g23540
At2g32030	At1g23550	At3g55640		At1g19025				At3g05200			At4g15660		At1g23550
At2g32120	At1g23730	At3g55950		At1g19180				At3g05500			At4g15680		At1g23730
At2g32140	At1g23740	At3g57460		At1g19210				At3g06420			At4g15700		At1g23740
At2g32190	At1g23830	At3g59350		At1g19230				At3g06760			At4g17720		At1g23830
At2g32210	At1g24090	At3g60420		At1g19320				At3g06780			At4g18140		At1g24090
At2g33380	At1g24130	At3g60450		At1g19380				At3g06890			At4g21830		At1g24130
At2g33580	At1g24145	At3g60690		At1g19540				At3g07090			At4g21850		At1g24145
At2g35710	At1g24570	At3g61640		At1g19610				At3g08590			At4g22590		At1g24570
At2g35930	At1g24909	At3g61890		At1g19640				At3g08720			At4g23050		At1g24909
At2g36220	At1g25370	At3g63010		At1g19980				At3g08760			At4g23210		At1g25370
At2g36790	At1g25390	At4g04460		At1g20120				At3g09020			At4g24040		At1g25390
At2g37430	At1g25682	At4g05100		At1g20310				At3g09830			At4g24340		At1g25682
At2g37940	At1g26300	At4g08950		At1g20320				At3g10500			At4g25390		At1g26300
At2g37970	At1g26420	At4g12070		At1g20350				At3g10640			At4g25670		At1g26420
At2g38290	At1g26690	At4g12490		At1g20400				At3g10930			At4g26060		At1g26690
At2g38360	At1g26790	At4g15660		At1g20460				At3g11820			At4g26080		At1g26790
At2g38470	At1g27020	At4g15680		At1g20470				At3g11840			At4g26400		At1g27020
At2g38790	At1g27100	At4g15690		At1g20510				At3g12740			At4g27654		At1g27100
At2g39200	At1g27170	At4g15700		At1g20520				At3g13910			At4g29950		At1g27170
At2g39420	At1g27330	At4g17720		At1g20640				At3g14050			At4g30350		At1g27330
At2g39650	At1g27350	At4g18140		At1g20823				At3g15210			At4g31000		At1g27350
At2g39660	At1g27610	At4g19880		At1g20925				At3g15770			At4g31500		At1g27610
At2g40000	At1g27700	At4g21830		At1g21010				At3g16720			At4g31770		At1g27700
At2g40140	At1g27720	At4g21850		At1g21120				At3g17800			At4g31780		At1g27720
At2g41010	At1g27760	At4g22590		At1g21130				At3g18690			At4g32030		At1g27760
At2g41100	At1g27820	At4g23050		At1g21210				At3g19010			At4g33300		At1g27820
At2g41640	At1g27890	At4g23210		At1g21310				At3g19260			At4g33980		At1g27890
At2g43320	At1g28280	At4g24040		At1g21326				At3g19380			At4g34230		At1g28280
At2g43620	At1g29150	At4g24340		At1g21410				At3g19580			At4g34710		At1g29150
At2g44080	At1g29195	At4g25390		At1g21450				At3g19970			At4g35630		At1g29195
At2g44500	At1g29220	At4g25670		At1g21530				At3g21070			At4g36010		At1g29220
At2g46240	At1g29290	At4g26060		At1g21550				At3g21700			At4g36670		At1g29290
At2g46400	At1g29640	At4g26080		At1g21940				At3g21890			At4g36780		At1g29640
At2g46620	At1g29680	At4g26400		At1g22190				At3g22060			At4g37990		At1g29680
At2g47060	At1g29724	At4g27654		At1g22210				At3g22160			At4g39950		At1g29724
At2g47140	At1g29770	At4g29950		At1g22280				At3g22370			At4g39980		At1g29770
At2g47730	At1g29785	At4g30350		At1g22310				At3g22910			At5g01040		At1g29785
At2g47770	At1g29810	At4g31000		At1g22470				At3g24500			At5g01210		At1g29810
At3g01290	At1g29820	At4g31500		At1g22510				At3g25600			At5g01340		At1g29820
At3g01830	At1g30060	At4g31770		At1g22750				At3g25610			At5g01730		At1g30060
At3g02140	At1g30190	At4g31780		At1g22770				At3g25780			At5g03240		At1g30190
At3g02800	At1g30320	At4g32030		At1g22950				At3g26830			At5g04250		At1g30320
At3g02840	At1g30390	At4g33300		At1g22985				At3g26980			At5g04760		At1g30390
At3g04000	At1g30455	At4g33980		At1g23180				At3g28340			At5g05140		At1g30455
At3g04640	At1g30473	At4g34230		At1g23310				At3g28580			At5g05190		At1g30473
At3g05200	At1g30475	At4g34710		At1g23330				At3g28930			At5g05730		At1g30475
At3g05500	At1g30480	At4g35630		At1g23440				At3g44190			At5g06860		At1g30480
At3g06420	At1g30650	At4g35770		At1g23500				At3g44260			At5g06870		At1g30650
At3g06760	At1g30700	At4g36010		At1g23540				At3g44350			At5g07440		At1g30700
At3g06780	At1g30730	At4g36040		At1g23550				At3g44720			At5g09440		At1g30730
At3g06890	At1g30755	At4g36670		At1g23730				At3g45040			At5g10820		At1g30755
At3g07090	At1g30810	At4g36780		At1g23740				At3g45640			At5g12010		At1g30810
At3g08590	At1g30870	At4g37610		At1g23830				At3g46110			At5g13800		At1g30870
At3g08720	At1g31130	At4g37990		At1g24090				At3g46600			At5g17860		At1g31130
At3g08760	At1g31280	At4g39950		At1g24130				At3g46620			At5g17990		At1g31280
At3g09020	At1g31290	At4g39980		At1g24140				At3g46930			At5g20900		At1g31290
At3g09350	At1g31335	At5g01040		At1g24145				At3g47550			At5g22380		At1g31335
At3g09830	At1g31350	At5g01210		At1g24150				At3g47780			At5g22920		At1g31350
At3g10020	At1g31370	At5g01340		At1g24570				At3g48090			At5g24430		At1g31370
At3g10500	At1g31540	At5g01730		At1g24909				At3g48640			At5g26340		At1g31540
At3g10640	At1g31580	At5g03240		At1g25370				At3g48650			At5g26595		At1g31580
At3g10930	At1g32330	At5g04250		At1g25390				At3g49530			At5g33290		At1g32330
At3g11820	At1g32350	At5g04760		At1g25400				At3g50060			At5g35370		At1g32350
At3g11840	At1g32375	At5g05140		At1g25682				At3g50910			At5g36250		At1g32375
At3g12740	At1g32780	At5g05190		At1g26300				At3g50930			At5g37070		At1g32780
At3g13910	At1g32880	At5g05730		At1g26420				At3g50950			At5g38210		At1g32880
At3g14050	At1g32928	At5g06860		At1g26690				At3g51890			At5g39050		At1g32928
At3g14200	At1g32950	At5g06870		At1g26790				At3g52400			At5g39780		At1g32950
At3g15210	At1g32960	At5g07440		At1g27020				At3g52430			At5g40690		At1g32960
At3g15760	At1g32970	At5g09440		At1g27100				At3g52450			At5g42650		At1g32970
At3g15770	At1g33030	At5g10820		At1g27170				At3g52800			At5g42900		At1g33030
At3g16050	At1g33090	At5g12010		At1g27330				At3g53230			At5g43380		At1g33090
At3g16530	At1g33160	At5g13800		At1g27350				At3g53810			At5g46330		At1g33160
At3g16720	At1g33430	At5g17860		At1g27610				At3g54150			At5g47730		At1g33430
At3g17800	At1g33500	At5g17990		At1g27700				At3g54420			At5g48150		At1g33500
At3g18690	At1g33510	At5g19120		At1g27720				At3g56410			At5g50200		At1g33510
At3g18710	At1g33560	At5g20900		At1g27760				At3g56710			At5g50570		At1g33560
At3g19010	At1g33610	At5g22380		At1g27770				At3g56880			At5g51070		At1g33610
At3g19260	At1g33670	At5g22920		At1g27820				At3g57450			At5g52320		At1g33670
At3g19380	At1g33760	At5g24430		At1g27890				At3g57530			At5g53830		At1g33760
At3g19580	At1g33770	At5g26340		At1g28190				At3g57700			At5g54100		At1g33770
At3g19970	At1g33855	At5g26595		At1g28280				At3g57880			At5g54170		At1g33855
At3g21070	At1g34042	At5g33290		At1g28370				At3g59080			At5g54960		At1g34042
At3g21700	At1g34260	At5g35370		At1g28380				At3g59700			At5g55120		At1g34260
At3g21890	At1g34420	At5g36250		At1g28480				At3g61190			At5g56340		At1g34420
At3g22060	At1g34575	At5g37070		At1g29150				At3g63310			At5g56630		At1g34575
At3g22160	At1g35230	At5g38210		At1g29195				At3g63380			At5g57150		At1g35230
At3g22370	At1g35350	At5g39050		At1g29220				At4g01250			At5g57630		At1g35350
At3g22910	At1g35660	At5g39780		At1g29290				At4g01950			At5g57890		At1g35660
At3g23230	At1g35730	At5g40690		At1g29330				At4g02200			At5g61440		At1g35730
At3g23250	At1g35910	At5g42650		At1g29340				At4g02330			At5g61820		At1g35910
At3g24500	At1g36340	At5g42900		At1g29640				At4g02380			At5g63490		At1g36340
At3g25600	At1g36370	At5g43380		At1g29680				At4g02410			At5g64260		At1g36370
At3g25610	At1g36380	At5g45280		At1g29690				At4g02550			At5g65140		At1g36380
At3g25780	At1g36622	At5g46330		At1g29724				At4g05020			At5g65280		At1g36622
At3g26830	At1g42590	At5g47240		At1g29770				At4g09150			At5g66400		At1g42590
At3g26910	At1g42970	At5g47730		At1g29785				At4g09570			At5g67300		At1g42970
At3g26980	At1g42980	At5g48150		At1g29810				At4g11000					At1g42980
At3g28210	At1g43610	At5g50200		At1g29820				At4g11370					At1g43610
At3g28340	At1g44414	At5g50570		At1g30040				At4g11850					At1g44414
At3g28580	At1g44970	At5g51070		At1g30060				At4g12720					At1g44970
At3g28930	At1g47510	At5g52320		At1g30070				At4g14365					At1g47510
At3g44190	At1g47630	At5g53830		At1g30190				At4g14450					At1g47630
At3g44260	At1g47890	At5g54100		At1g30320				At4g15420					At1g47890
At3g44350	At1g48040	At5g54160		At1g30390				At4g15975					At1g48040
At3g44720	At1g48405	At5g54170		At1g30455				At4g16760					At1g48405
At3g45040	At1g48700	At5g54960		At1g30473				At4g17230					At1g48700
At3g45640	At1g48720	At5g55120		At1g30475				At4g17250					At1g48720
At3g46110	At1g48745	At5g56340		At1g30480				At4g17260					At1g48745
At3g46600	At1g48870	At5g56630		At1g30620				At4g17500					At1g48870
At3g46620	At1g48930	At5g57150		At1g30650				At4g17615					At1g48930
At3g46930	At1g49050	At5g57630		At1g30700				At4g17900					At1g49050
At3g47550	At1g49250	At5g57890		At1g30730				At4g18010					At1g49250
At3g47780	At1g49560	At5g61440		At1g30755				At4g18880					At1g49560
At3g48090	At1g49570	At5g61590		At1g30810				At4g18950					At1g49570
At3g48640	At1g49620	At5g61820		At1g30870				At4g20830					At1g49620
At3g48650	At1g49640	At5g63490		At1g31130				At4g22530					At1g49640
At3g49530	At1g49710	At5g64260		At1g31280				At4g22710					At1g49710
At3g50060	At1g49780	At5g65140		At1g31290				At4g22780					At1g49780
At3g50910	At1g49790	At5g65280		At1g31335				At4g22820					At1g49790
At3g50930	At1g50140	At5g66400		At1g31350				At4g22980					At1g50140
At3g50950	At1g50400	At5g67300		At1g31370				At4g23180					At1g50400
At3g51890	At1g50590			At1g31540				At4g23270					At1g50590
At3g52400	At1g50630			At1g31580				At4g23570					At1g50630
At3g52430	At1g51270			At1g32330				At4g23600					At1g51270
At3g52450	At1g51330			At1g32350				At4g23610					At1g51330
At3g52800	At1g51340			At1g32375				At4g23810					At1g51340
At3g53230	At1g51470			At1g32640				At4g24380					At1g51470
At3g53810	At1g51530			At1g32780				At4g25030					At1g51530
At3g54150	At1g51670			At1g32870				At4g27280					At1g51670
At3g54420	At1g51790			At1g32880				At4g27410					At1g51790
At3g55840	At1g51820			At1g32920				At4g27652					At1g51820
At3g55980	At1g52560			At1g32928				At4g27657					At1g52560
At3g56410	At1g52565			At1g32940				At4g27940					At1g52565
At3g56710	At1g52790			At1g32950				At4g28400					At1g52790
At3g56880	At1g52820			At1g32960				At4g28460					At1g52820
At3g57450	At1g52870			At1g32970				At4g28480					At1g52870
At3g57530	At1g53060			At1g33030				At4g29740					At1g53060
At3g57700	At1g53080			At1g33090				At4g30210					At1g53080
At3g57880	At1g53180			At1g33160				At4g30390					At1g53180
At3g59080	At1g53350			At1g33430				At4g30430					At1g53350
At3g59700	At1g53540			At1g33500				At4g30490					At1g53540
At3g61190	At1g53590			At1g33510				At4g31550					At1g53590
At3g62150	At1g53625			At1g33560				At4g31800					At1g53625
At3g62260	At1g53980			At1g33610				At4g33050					At1g53980
At3g63310	At1g54050			At1g33670				At4g33060					At1g54050
At3g63380	At1g54070			At1g33760				At4g33905					At1g54070
At4g01250	At1g55230			At1g33770				At4g33920					At1g55230
At4g01870	At1g55250			At1g33855				At4g33940					At1g55250
At4g01950	At1g55255			At1g34042				At4g33985					At1g55255
At4g02200	At1g55290			At1g34260				At4g34150					At1g55290
At4g02330	At1g55300			At1g34420				At4g34390					At1g55300
At4g02380	At1g55310			At1g34575				At4g35180					At1g55310
At4g02410	At1g55460			At1g35140				At4g35480					At1g55460
At4g02550	At1g55525			At1g35210				At4g35600					At1g55525
At4g05020	At1g55530			At1g35230				At4g36500					At1g55530
At4g09150	At1g55620			At1g35350				At4g36550					At1g55620
At4g09570	At1g55800			At1g35660				At4g36990					At1g55800
At4g11000	At1g56140			At1g35730				At4g37260					At1g56140
At4g11280	At1g56170			At1g35910				At4g37640					At1g56170
At4g11370	At1g56240			At1g36340				At4g38540					At1g56240
At4g11850	At1g56250			At1g36370				At4g38560					At1g56250
At4g12720	At1g56320			At1g36380				At4g39030					At1g56320
At4g13180	At1g56350			At1g36622				At4g39640					At1g56350
At4g14365	At1g56410			At1g42590				At4g39670					At1g56410
At4g14450	At1g56440			At1g42970				At4g39830					At1g56440
At4g15420	At1g56520			At1g42980				At4g39890					At1g56520
At4g15975	At1g56600			At1g42990				At5g01540					At1g56600
At4g16760	At1g57630			At1g43000				At5g01550					At1g57630
At4g17230	At1g57765			At1g43610				At5g01720					At1g57765
At4g17250	At1g57810			At1g44350				At5g02290					At1g57810
At4g17260	At1g57980			At1g44414				At5g02490					At1g57980
At4g17500	At1g58130			At1g44970				At5g04020					At1g58130
At4g17615	At1g58170			At1g45145				At5g04340					At1g58170
At4g17900	At1g58450			At1g47510				At5g04720					At1g58450
At4g18010	At1g58807			At1g47630				At5g04930					At1g58807
At4g18880	At1g59660			At1g47890				At5g05300					At1g59660
At4g18950	At1g59700			At1g48040				At5g06320					At1g59700
At4g20780	At1g59850			At1g48405				At5g08240					At1g59850
At4g20830	At1g59860			At1g48700				At5g10695					At1g59860
At4g21390	At1g59865			At1g48720				At5g11670					At1g59865
At4g21990	At1g59950			At1g48745				At5g13190					At1g59950
At4g22530	At1g59980			At1g48870				At5g13200					At1g59980
At4g22710	At1g60190			At1g48930				At5g13490					At1g60190
At4g22780	At1g60470			At1g49050				At5g13750					At1g60470
At4g22820	At1g60730			At1g49250				At5g14700					At1g60730
At4g22980	At1g60740			At1g49560				At5g14930					At1g60740
At4g23180	At1g60750			At1g49570				At5g15870					At1g60750
At4g23190	At1g60970			At1g49620				At5g16200					At1g60970
At4g23270	At1g61140			At1g49640				At5g17270					At1g61140
At4g23570	At1g61230			At1g49710				At5g17350					At1g61230
At4g23600	At1g61250			At1g49780				At5g18150					At1g61250
At4g23610	At1g61260			At1g49790				At5g18400					At1g61260
At4g23810	At1g61280			At1g50140				At5g18470					At1g61280
At4g24160	At1g61290			At1g50400				At5g18490					At1g61290
At4g24380	At1g61415			At1g50590				At5g19240					At1g61415
At4g24570	At1g61460			At1g50630				At5g20230					At1g61460
At4g25030	At1g61470			At1g50640				At5g22250					At1g61470
At4g27280	At1g61475			At1g50740				At5g22630					At1g61475
At4g27410	At1g61550			At1g51270				At5g22690					At1g61550
At4g27652	At1g61610			At1g51330				At5g24590					At1g61610
At4g27657	At1g61665			At1g51340				At5g25170					At1g61665
At4g27940	At1g61720			At1g51470				At5g25440					At1g61720
At4g28400	At1g62000			At1g51530				At5g25450					At1g62000
At4g28460	At1g62010			At1g51620				At5g25930					At1g62010
At4g28480	At1g62080			At1g51660				At5g26030					At1g62080
At4g29740	At1g62090			At1g51670				At5g26920					At1g62090
At4g29780	At1g62180			At1g51700				At5g27520					At1g62180
At4g30210	At1g62190			At1g51790				At5g27760					At1g62190
At4g30280	At1g62390			At1g51820				At5g35735					At1g62390
At4g30390	At1g62420			At1g52560				At5g37770					At1g62420
At4g30430	At1g62570			At1g52565				At5g39020					At1g62570
At4g30490	At1g62600			At1g52790				At5g39670					At1g62600
At4g31550	At1g62730			At1g52820				At5g41100					At1g62730
At4g31800	At1g62740			At1g52870				At5g41740					At1g62740
At4g33050	At1g63245			At1g53060				At5g42050					At1g63245
At4g33060	At1g63250			At1g53080				At5g42380					At1g63250
At4g33905	At1g63340			At1g53180				At5g44070					At1g63340
At4g33920	At1g63350			At1g53350				At5g45110					At1g63350
At4g33940	At1g63360			At1g53430				At5g45130					At1g63360
At4g33985	At1g63370			At1g53540				At5g45340					At1g63370
At4g34135	At1g63390			At1g53590				At5g45630					At1g63390
At4g34150	At1g63530			At1g53625				At5g46470					At1g63530
At4g34390	At1g63740			At1g53980				At5g46710					At1g63740
At4g35180	At1g63820			At1g54050				At5g46780					At1g63820
At4g35480	At1g63857			At1g54070				At5g46910					At1g63857
At4g35600	At1g63860			At1g55230				At5g47070					At1g63860
At4g36500	At1g63930			At1g55250				At5g47220					At1g63930
At4g36550	At1g64065			At1g55255				At5g47910					At1g64065
At4g36990	At1g64107			At1g55290				At5g47960					At1g64107
At4g37260	At1g64110			At1g55300				At5g48380					At1g64110
At4g37370	At1g64170			At1g55310				At5g48540					At1g64170
At4g37640	At1g64195			At1g55450				At5g48570					At1g64195
At4g38540	At1g64460			At1g55460				At5g49480					At1g64460
At4g38560	At1g64500			At1g55525				At5g49520					At1g64500
At4g39030	At1g64530			At1g55530				At5g51190					At1g64530
At4g39640	At1g64561			At1g55620				At5g51830					At1g64561
At4g39670	At1g64563			At1g55800				At5g52050					At1g64563
At4g39830	At1g64780			At1g56060				At5g52640					At1g64780
At4g39890	At1g64820			At1g56140				At5g52750					At1g64820
At5g01540	At1g64930			At1g56170				At5g52760					At1g64930
At5g01550	At1g64940			At1g56240				At5g53050					At1g64940
At5g01720	At1g64950			At1g56250				At5g54860					At1g64950
At5g02290	At1g64970			At1g56300				At5g55050					At1g64970
At5g02490	At1g65040			At1g56320				At5g56350					At1g65040
At5g03380	At1g65240			At1g56350				At5g56980					At1g65240
At5g03630	At1g65310			At1g56410				At5g57060					At1g65310
At5g04020	At1g65390			At1g56440				At5g57560					At1g65390
At5g04340	At1g65980			At1g56510				At5g57910					At1g65980
At5g04720	At1g66060			At1g56520				At5g58070					At1g66060
At5g04930	At1g66280			At1g56540				At5g58430					At1g66280
At5g05300	At1g66480			At1g56600				At5g58787					At1g66480
At5g05410	At1g66500			At1g57630				At5g59220					At1g66500
At5g06320	At1g66510			At1g57765				At5g59450					At1g66510
At5g08240	At1g66550			At1g57810				At5g59550					At1g66550
At5g10695	At1g66580			At1g57980				At5g59730					At1g66580
At5g11670	At1g66600			At1g58130				At5g60800					At1g66600
At5g13190	At1g66700			At1g58170				At5g61210					At1g66700
At5g13200	At1g66725			At1g58420				At5g61900					At1g66725
At5g13220	At1g67100			At1g58450				At5g62020					At1g67100
At5g13490	At1g67105			At1g58807				At5g62470					At1g67105
At5g13750	At1g67300			At1g59590				At5g62570					At1g67300
At5g14700	At1g67365			At1g59660				At5g62620					At1g67365
At5g14730	At1g67370			At1g59700				At5g62770					At1g67370
At5g14930	At1g67390			At1g59850				At5g63130					At1g67390
At5g15870	At1g67440			At1g59860				At5g63370					At1g67440
At5g16200	At1g67460			At1g59865				At5g63790					At1g67460
At5g16970	At1g67470			At1g59870				At5g64120					At1g67470
At5g17000	At1g67530			At1g59910				At5g64250					At1g67530
At5g17270	At1g67800			At1g59950				At5g64310					At1g67800
At5g17350	At1g67810			At1g59980				At5g64510					At1g67810
At5g18150	At1g67850			At1g60190				At5g64660					At1g67850
At5g18400	At1g67856			At1g60470				At5g64870					At1g67856
At5g18470	At1g68140			At1g60730				At5g65300					At1g68140
At5g18490	At1g68150			At1g60740				At5g65380					At1g68150
At5g19240	At1g68200			At1g60750				At5g66070					At1g68200
At5g20230	At1g68280			At1g60970				At5g66210					At1g68280
At5g22250	At1g68300			At1g61140				At5g66620					At1g68300
At5g22630	At1g68310			At1g61230				At5g66640					At1g68310
At5g22690	At1g68320			At1g61250				At5g66650					At1g68320
At5g24110	At1g68330			At1g61260				At5g66850					At1g68330
At5g24590	At1g68390			At1g61280				At5g67340					At1g68390
At5g25170	At1g68440			At1g61290				At5g67450					At1g68440
At5g25440	At1g68450			At1g61380									At1g68450
At5g25450	At1g68630			At1g61415									At1g68630
At5g25930	At1g68690			At1g61460									At1g68690
At5g26030	At1g68930			At1g61470									At1g68930
At5g26920	At1g69410			At1g61475									At1g69410
At5g27420	At1g69430			At1g61550									At1g69430
At5g27520	At1g69490			At1g61610									At1g69600
At5g27760	At1g69600			At1g61665									At1g69640
At5g35735	At1g69640			At1g61720									At1g69650
At5g37770	At1g69650			At1g62000									At1g69660
At5g39020	At1g69660			At1g62010									At1g69680
At5g39670	At1g69680			At1g62080									At1g69730
At5g40460	At1g69730			At1g62090									At1g69820
At5g41100	At1g69820			At1g62180									At1g69900
At5g41740	At1g69900			At1g62190									At1g69920
At5g42050	At1g69920			At1g62390									At1g70170
At5g42380	At1g70170			At1g62420									At1g70300
At5g43450	At1g70300			At1g62570									At1g70581
At5g44070	At1g70581			At1g62600									At1g70590
At5g45110	At1g70590			At1g62730									At1g70610
At5g45130	At1g70610			At1g62740									At1g70990
At5g45340	At1g70990			At1g62840									At1g71000
At5g45630	At1g71000			At1g63245									At1g71170
At5g46470	At1g71170			At1g63250									At1g71230
At5g46710	At1g71230			At1g63340									At1g71250
At5g46780	At1g71250			At1g63350									At1g71400
At5g46910	At1g71400			At1g63360									At1g71520
At5g47070	At1g71520			At1g63370									At1g71530
At5g47220	At1g71530			At1g63390									At1g71770
At5g47230	At1g71770			At1g63530									At1g72060
At5g47910	At1g72060			At1g63720									At1g72100
At5g47960	At1g72100			At1g63740									At1g72141
At5g48380	At1g72141			At1g63750									At1g72240
At5g48540	At1g72240			At1g63820									At1g72416
At5g48570	At1g72416			At1g63830									At1g72530
At5g49450	At1g72530			At1g63840									At1g72660
At5g49480	At1g72660			At1g63857									At1g72680
At5g49520	At1g72680			At1g63860									At1g72750
At5g51190	At1g72750			At1g63930									At1g72760
At5g51830	At1g72760			At1g64065									At1g72800
At5g52050	At1g72800			At1g64107									At1g72910
At5g52640	At1g72910			At1g64110									At1g72930
At5g52750	At1g72930			At1g64170									At1g72950
At5g52760	At1g72950			At1g64195									At1g73040
At5g53050	At1g73040			At1g64200									At1g73250
At5g54490	At1g73250			At1g64460									At1g73340
At5g54860	At1g73340			At1g64470									At1g73380
At5g55050	At1g73380			At1g64500									At1g73670
At5g56350	At1g73670			At1g64530									At1g73690
At5g56980	At1g73690			At1g64561									At1g73700
At5g57060	At1g73700			At1g64563									At1g73730
At5g57220	At1g73730			At1g64610									At1g73740
At5g57560	At1g73740			At1g64780									At1g73750
At5g57910	At1g73750			At1g64820									At1g73810
At5g58070	At1g73810			At1g64930									At1g74240
At5g58430	At1g74240			At1g64940									At1g74310
At5g58787	At1g74310			At1g64950									At1g74320
At5g59220	At1g74320			At1g64970									At1g74590
At5g59450	At1g74590			At1g65040									At1g74740
At5g59550	At1g74740			At1g65240									At1g74810
At5g59730	At1g74810			At1g65310									At1g74870
At5g59820	At1g74870			At1g65390									At1g75000
At5g60800	At1g75000			At1g65980									At1g75280
At5g61210	At1g75280			At1g66060									At1g75300
At5g61560	At1g75300			At1g66080									At1g75810
At5g61600	At1g75810			At1g66090									At1g76440
At5g61900	At1g76440			At1g66280									At1g76470
At5g62020	At1g76470			At1g66480									At1g76530
At5g62470	At1g76530			At1g66500									At1g76640
At5g62570	At1g76640			At1g66510									At1g76680
At5g62620	At1g76680			At1g66550									At1g76700
At5g62770	At1g76700			At1g66580									At1g76760
At5g63130	At1g76760			At1g66600									At1g76878
At5g63370	At1g76878			At1g66700									At1g76900
At5g63790	At1g76900			At1g66725									At1g76930
At5g64120	At1g76930			At1g66920									At1g76965
At5g64250	At1g76965			At1g67060									At1g76980
At5g64310	At1g76980			At1g67100									At1g77000
At5g64510	At1g77000			At1g67105									At1g77120
At5g64660	At1g77120			At1g67300									At1g77390
At5g64870	At1g77390			At1g67310									At1g77410
At5g65300	At1g77410			At1g67360									At1g77460
At5g65380	At1g77460			At1g67365									At1g77530
At5g66070	At1g77530			At1g67370									At1g77570
At5g66210	At1g77570			At1g67390									At1g77590
At5g66620	At1g77590			At1g67440									At1g77640
At5g66640	At1g77640			At1g67460									At1g77770
At5g66650	At1g77770			At1g67470									At1g77890
At5g66850	At1g77890			At1g67530									At1g78000
At5g67340	At1g78000			At1g67800									At1g78160
At5g67450	At1g78160			At1g67810									At1g78310
	At1g78310			At1g67850									At1g78340
	At1g78340			At1g67856									At1g78380
	At1g78380			At1g67920									At1g78390
	At1g78390			At1g67970									At1g78400
	At1g78400			At1g68140									At1g78510
	At1g78510			At1g68150									At1g78600
	At1g78600			At1g68200									At1g79245
	At1g79245			At1g68280									At1g79270
	At1g79270			At1g68300									At1g79510
	At1g79510			At1g68310									At1g79550
	At1g79550			At1g68320									At1g79670
	At1g79670			At1g68330									At1g79680
	At1g79680			At1g68390									At1g79800
	At1g79800			At1g68440									At1g79920
	At1g79920			At1g68450									At1g80120
	At1g80120			At1g68620									At1g80470
	At1g80470			At1g68630									At1g80670
	At1g80670			At1g68690									At1g80820
	At1g80820			At1g68930									At2g01170
	At2g01170			At1g69270									At2g01200
	At2g01200			At1g69410									At2g01370
	At2g01370			At1g69430									At2g01530
	At2g01530			At1g69600									At2g01600
	At2g01600			At1g69640									At2g01740
	At2g01740			At1g69650									At2g02750
	At2g02750			At1g69660									At2g02860
	At2g02860			At1g69680									At2g03230
	At2g03230			At1g69730									At2g03290
	At2g03290			At1g69750									At2g03505
	At2g03505			At1g69790									At2g04039
	At2g04039			At1g69820									At2g04250
	At2g04250			At1g69840									At2g04350
	At2g04350			At1g69900									At2g04380
	At2g04380			At1g69920									At2g04520
	At2g04520			At1g70140									At2g04600
	At2g04600			At1g70170									At2g05050
	At2g05050			At1g70300									At2g05180
	At2g05180			At1g70581									At2g05300
	At2g05300			At1g70590									At2g07719
	At2g07719			At1g70610									At2g07721
	At2g07721			At1g70740									At2g07731
	At2g07731			At1g70990									At2g07750
	At2g07750			At1g71000									At2g07768
	At2g07768			At1g71170									At2g07786
	At2g07786			At1g71230									At2g09992
	At2g09992			At1g71250									At2g09994
	At2g09994			At1g71400									At2g11270
	At2g11270			At1g71520									At2g11280
	At2g11280			At1g71530									At2g13800
	At2g13800			At1g71697									At2g14270
	At2g14270			At1g71770									At2g14550
	At2g14550			At1g72060									At2g15020
	At2g15020			At1g72100									At2g15040
	At2g15040			At1g72141									At2g15490
	At2g15490			At1g72240									At2g15790
	At2g15790			At1g72280									At2g16367
	At2g16367			At1g72416									At2g16505
	At2g16505			At1g72530									At2g16870
	At2g16870			At1g72660									At2g17010
	At2g17010			At1g72680									At2g17180
	At2g17180			At1g72750									At2g17330
	At2g17330			At1g72760									At2g17430
	At2g17430			At1g72770									At2g17480
	At2g17480			At1g72800									At2g17500
	At2g17500			At1g72900									At2g17705
	At2g17705			At1g72910									At2g17740
	At2g17740			At1g72920									At2g17787
	At2g17787			At1g72930									At2g17900
	At2g17900			At1g72940									At2g17950
	At2g17950			At1g72950									At2g18193
	At2g18193			At1g73040									At2g18230
	At2g18230			At1g73080									At2g18510
	At2g18510			At1g73250									At2g18780
	At2g18780			At1g73340									At2g18870
	At2g18870			At1g73380									At2g19190
	At2g19190			At1g73480									At2g19270
	At2g19270			At1g73500									At2g19310
	At2g19310			At1g73540									At2g19560
	At2g19560			At1g73670									At2g19580
	At2g19580			At1g73690									At2g19582
	At2g19582			At1g73700									At2g19610
	At2g19610			At1g73730									At2g19630
	At2g19630			At1g73740									At2g19890
	At2g19890			At1g73750									At2g20110
	At2g20110			At1g73805									At2g20142
	At2g20142			At1g73810									At2g20150
	At2g20150			At1g74240									At2g20208
	At2g20208			At1g74310									At2g20320
	At2g20320			At1g74320									At2g20560
	At2g20560			At1g74330									At2g20562
	At2g20562			At1g74360									At2g20700
	At2g20700			At1g74440									At2g20720
	At2g20720			At1g74450									At2g20825
	At2g20825			At1g74590									At2g20900
	At2g20900			At1g74740									At2g20940
	At2g20940			At1g74810									At2g20950
	At2g20950			At1g74870									At2g20960
	At2g20960			At1g75000									At2g21330
	At2g21330			At1g75020									At2g21620
	At2g21620			At1g75280									At2g21660
	At2g21660			At1g75300									At2g21820
	At2g21820			At1g75810									At2g21880
	At2g21880			At1g76040									At2g21940
	At2g21940			At1g76070									At2g22090
	At2g22090			At1g76360									At2g22240
	At2g22240			At1g76440									At2g22360
	At2g22360			At1g76470									At2g22496
	At2g22496			At1g76530									At2g22560
	At2g22560			At1g76640									At2g23000
	At2g23000			At1g76650									At2g23110
	At2g23110			At1g76680									At2g23140
	At2g23140			At1g76700									At2g23270
	At2g23270			At1g76760									At2g23420
	At2g23420			At1g76878									At2g23680
	At2g23680			At1g76900									At2g23770
	At2g23770			At1g76930									At2g23780
	At2g23780			At1g76965									At2g24040
	At2g24040			At1g76970									At2g24110
	At2g24110			At1g76980									At2g24165
	At2g24165			At1g77000									At2g24320
	At2g24320			At1g77120									At2g24540
	At2g24540			At1g77390									At2g24610
	At2g24610			At1g77410									At2g24680
	At2g24680			At1g77450									At2g24760
	At2g24760			At1g77460									At2g25140
	At2g25140			At1g77530									At2g25460
	At2g25460			At1g77570									At2g25470
	At2g25470			At1g77590									At2g25482
	At2g25482			At1g77640									At2g25500
	At2g25500			At1g77770									At2g26000
	At2g26000			At1g77890									At2g26140
	At2g26140			At1g78000									At2g26150
	At2g26150			At1g78160									At2g26520
	At2g26520			At1g78310									At2g26560
	At2g26560			At1g78340									At2g26570
	At2g26570			At1g78380									At2g26590
	At2g26590			At1g78390									At2g26800
	At2g26800			At1g78400									At2g26975
	At2g26975			At1g78410									At2g27120
	At2g27120			At1g78510									At2g27260
	At2g27260			At1g78600									At2g27270
	At2g27270			At1g78895									At2g27280
	At2g27280			At1g79245									At2g27310
	At2g27310			At1g79270									At2g27395
	At2g27395			At1g79510									At2g27420
	At2g27420			At1g79550									At2g27550
	At2g27550			At1g79670									At2g27570
	At2g27570			At1g79680									At2g28040
	At2g28040			At1g79800									At2g28056
	At2g28056			At1g79920									At2g28180
	At2g28180			At1g80120									At2g28210
	At2g28210			At1g80470									At2g28500
	At2g28500			At1g80670									At2g28650
	At2g28650			At1g80820									At2g28710
	At2g28710			At1g80840									At2g28830
	At2g28830			At2g01170									At2g29060
	At2g29060			At2g01180									At2g29340
	At2g29340			At2g01200									At2g29460
	At2g29460			At2g01370									At2g29470
	At2g29470			At2g01530									At2g29480
	At2g29480			At2g01600									At2g29490
	At2g29490			At2g01740									At2g29500
	At2g29500			At2g02010									At2g29600
	At2g29600			At2g02220									At2g29720
	At2g29720			At2g02750									At2g29740
	At2g29740			At2g02860									At2g30000
	At2g30000			At2g03230									At2g30240
	At2g30240			At2g03290									At2g30480
	At2g30480			At2g03505									At2g31090
	At2g31090			At2g03760									At2g31200
	At2g31200			At2g04039									At2g31230
	At2g31230			At2g04250									At2g31260
	At2g31260			At2g04350									At2g31380
	At2g31380			At2g04380									At2g31425
	At2g31425			At2g04520									At2g31680
	At2g31680			At2g04600									At2g31750
	At2g31750			At2g05050									At2g31860
	At2g31860			At2g05180									At2g31865
	At2g31865			At2g05300									At2g31920
	At2g31920			At2g05940									At2g31945
	At2g31945			At2g06530									At2g31955
	At2g31955			At2g07719									At2g31990
	At2g31990			At2g07721									At2g32020
	At2g32020			At2g07731									At2g32050
	At2g32050			At2g07750									At2g32130
	At2g32130			At2g07768									At2g32200
	At2g32200			At2g07786									At2g32290
	At2g32290			At2g09992									At2g32550
	At2g32550			At2g09994									At2g33100
	At2g33100			At2g11270									At2g33110
	At2g33110			At2g11280									At2g33240
	At2g33240			At2g13790									At2g33460
	At2g33460			At2g13800									At2g33490
	At2g33490			At2g14270									At2g33585
	At2g33585			At2g14550									At2g33590
	At2g33590			At2g15020									At2g33670
	At2g33670			At2g15040									At2g33700
	At2g33700			At2g15390									At2g34020
	At2g34020			At2g15490									At2g34030
	At2g34030			At2g15760									At2g34040
	At2g34040			At2g15790									At2g34260
	At2g34260			At2g16367									At2g34355
	At2g34355			At2g16505									At2g34360
	At2g34360			At2g16720									At2g34460
	At2g34460			At2g16870									At2g34580
	At2g34580			At2g17010									At2g34590
	At2g34590			At2g17040									At2g34650
	At2g34650			At2g17120									At2g34660
	At2g34660			At2g17180									At2g34770
	At2g34770			At2g17220									At2g35000
	At2g35000			At2g17330									At2g35035
	At2g35035			At2g17430									At2g35570
	At2g35570			At2g17480									At2g35658
	At2g35658			At2g17500									At2g35660
	At2g35660			At2g17705									At2g35740
	At2g35740			At2g17740									At2g35890
	At2g35890			At2g17787									At2g35980
	At2g35980			At2g17900									At2g36460
	At2g36460			At2g17950									At2g36690
	At2g36690			At2g18193									At2g36695
	At2g36695			At2g18210									At2g36750
	At2g36750			At2g18230									At2g36770
	At2g36770			At2g18510									At2g36780
	At2g36780			At2g18680									At2g36800
	At2g36800			At2g18690									At2g36895
	At2g36895			At2g18780									At2g36950
	At2g36950			At2g18870									At2g37110
	At2g37110			At2g19190									At2g37180
	At2g37180			At2g19270									At2g37240
	At2g37240			At2g19310									At2g37540
	At2g37540			At2g19560									At2g37710
	At2g37710			At2g19580									At2g37760
	At2g37760			At2g19582									At2g37770
	At2g37770			At2g19610									At2g37880
	At2g37880			At2g19630									At2g37980
	At2g37980			At2g19710									At2g38195
	At2g38195			At2g19890									At2g38230
	At2g38230			At2g20110									At2g38250
	At2g38250			At2g20142									At2g38255
	At2g38255			At2g20150									At2g38340
	At2g38340			At2g20208									At2g38350
	At2g38350			At2g20320									At2g38500
	At2g38500			At2g20560									At2g38520
	At2g38520			At2g20562									At2g38560
	At2g38560			At2g20700									At2g38830
	At2g38830			At2g20720									At2g39050
	At2g39050			At2g20825									At2g39380
	At2g39380			At2g20900									At2g39518
	At2g39518			At2g20940									At2g39730
	At2g39730			At2g20950									At2g40090
	At2g40090			At2g20960									At2g40095
	At2g40095			At2g21120									At2g40100
	At2g40100			At2g21330									At2g40113
	At2g40113			At2g21620									At2g40180
	At2g40180			At2g21660									At2g40200
	At2g40200			At2g21820									At2g40340
	At2g40340			At2g21880									At2g40350
	At2g40350			At2g21940									At2g40730
	At2g40730			At2g22090									At2g40740
	At2g40740			At2g22240									At2g40830
	At2g40830			At2g22300									At2g40850
	At2g40850			At2g22360									At2g40860
	At2g40860			At2g22496									At2g41070
	At2g41070			At2g22500									At2g41110
	At2g41110			At2g22560									At2g41120
	At2g41120			At2g22860									At2g41160
	At2g41160			At2g23000									At2g41190
	At2g41190			At2g23110									At2g41230
	At2g41230			At2g23140									At2g41240
	At2g41240			At2g23270									At2g41250
	At2g41250			At2g23320									At2g41280
	At2g41280			At2g23420									At2g41342
	At2g41342			At2g23680									At2g41440
	At2g41440			At2g23770									At2g41510
	At2g41510			At2g23780									At2g41630
	At2g41630			At2g23810									At2g41730
	At2g41730			At2g24040									At2g41800
	At2g41800			At2g24100									At2g41835
	At2g41835			At2g24110									At2g41880
	At2g41880			At2g24165									At2g41905
	At2g41905			At2g24320									At2g42005
	At2g42005			At2g24540									At2g42150
	At2g42150			At2g24600									At2g42330
	At2g42330			At2g24610									At2g42350
	At2g42350			At2g24680									At2g42360
	At2g42360			At2g24760									At2g42480
	At2g42480			At2g25140									At2g42510
	At2g42510			At2g25460									At2g42950
	At2g42950			At2g25470									At2g42975
	At2g42975			At2g25482									At2g42980
	At2g42980			At2g25500									At2g43000
	At2g43000			At2g26000									At2g43120
	At2g43120			At2g26140									At2g43160
	At2g43160			At2g26150									At2g43375
	At2g43375			At2g26190									At2g43500
	At2g43500			At2g26520									At2g43630
	At2g43630			At2g26560									At2g43900
	At2g43900			At2g26570									At2g44170
	At2g44170			At2g26590									At2g44195
	At2g44195			At2g26800									At2g44460
	At2g44460			At2g26975									At2g44490
	At2g44490			At2g27080									At2g44578
	At2g44578			At2g27120									At2g44581
	At2g44581			At2g27200									At2g44600
	At2g44600			At2g27260									At2g44840
	At2g44840			At2g27270									At2g44970
	At2g44970			At2g27280									At2g45500
	At2g45500			At2g27310									At2g45760
	At2g45760			At2g27395									At2g45840
	At2g45840			At2g27420									At2g46230
	At2g46230			At2g27550									At2g46320
	At2g46320			At2g27570									At2g46330
	At2g46330			At2g27580									At2g46340
	At2g46340			At2g27830									At2g46410
	At2g46410			At2g28040									At2g46430
	At2g46430			At2g28056									At2g46600
	At2g46600			At2g28180									At2g46670
	At2g46670			At2g28210									At2g46735
	At2g46735			At2g28400									At2g46790
	At2g46790			At2g28500									At2g46830
	At2g46830			At2g28650									At2g46915
	At2g46915			At2g28710									At2g46940
	At2g46940			At2g28830									At2g46970
	At2g46970			At2g29060									At2g47050
	At2g47050			At2g29340									At2g47130
	At2g47130			At2g29450									At2g47150
	At2g47150			At2g29460									At2g47180
	At2g47180			At2g29470									At2g47280
	At2g47280			At2g29480									At2g47520
	At2g47520			At2g29490									At2g47720
	At2g47720			At2g29500									At2g47800
	At2g47800			At2g29600									At2g48150
	At2g48150			At2g29720									At3g01060
	At3g01060			At2g29740									At3g01070
	At3g01070			At2g29990									At3g01080
	At3g01080			At2g30000									At3g01175
	At3g01175			At2g30020									At3g01190
	At3g01190			At2g30140									At3g01220
	At3g01220			At2g30240									At3g01311
	At3g01311			At2g30250									At3g01322
	At3g01322			At2g30480									At3g01400
	At3g01400			At2g30550									At3g01420
	At3g01420			At2g31090									At3g01500
	At3g01500			At2g31200									At3g01550
	At3g01550			At2g31230									At3g01820
	At3g01820			At2g31260									At3g02480
	At3g02380			At2g31380									At3g02555
	At3g02480			At2g31425									At3g02860
	At3g02555			At2g31680									At3g02990
	At3g02860			At2g31750									At3g03060
	At3g02990			At2g31860									At3g03110
	At3g03060			At2g31865									At3g03240
	At3g03110			At2g31880									At3g03260
	At3g03240			At2g31920									At3g03270
	At3g03260			At2g31945									At3g03310
	At3g03270			At2g31955									At3g03320
	At3g03310			At2g31990									At3g03341
	At3g03320			At2g32020									At3g03440
	At3g03341			At2g32050									At3g03510
	At3g03440			At2g32130									At3g03750
	At3g03510			At2g32140									At3g03855
	At3g03750			At2g32190									At3g03950
	At3g03855			At2g32200									At3g04010
	At3g03950			At2g32210									At3g04050
	At3g04010			At2g32290									At3g04100
	At3g04050			At2g32550									At3g04110
	At3g04100			At2g33100									At3g04120
	At3g04110			At2g33110									At3g04130
	At3g04120			At2g33240									At3g04200
	At3g04130			At2g33380									At3g04210
	At3g04200			At2g33460									At3g04220
	At3g04210			At2g33490									At3g04300
	At3g04220			At2g33580									At3g04330
	At3g04300			At2g33585									At3g04360
	At3g04330			At2g33590									At3g04380
	At3g04360			At2g33670									At3g04410
	At3g04380			At2g33700									At3g04620
	At3g04410			At2g34020									At3g04710
	At3g04620			At2g34030									At3g05030
	At3g04710			At2g34040									At3g05165
	At3g05030			At2g34260									At3g05320
	At3g05165			At2g34355									At3g05340
	At3g05320			At2g34360									At3g05360
	At3g05340			At2g34460									At3g05370
	At3g05360			At2g34580									At3g05390
	At3g05370			At2g34590									At3g05400
	At3g05390			At2g34650									At3g05430
	At3g05400			At2g34660									At3g05580
	At3g05430			At2g34770									At3g05770
	At3g05580			At2g35000									At3g05820
	At3g05770			At2g35035									At3g05905
	At3g05820			At2g35570									At3g06540
	At3g05905			At2g35658									At3g06660
	At3g06540			At2g35660									At3g06985
	At3g06660			At2g35710									At3g06995
	At3g06985			At2g35740									At3g07150
	At3g06995			At2g35890									At3g07195
	At3g07150			At2g35980									At3g07215
	At3g07195			At2g36220									At3g07370
	At3g07215			At2g36460									At3g07490
	At3g07370			At2g36690									At3g07565
	At3g07490			At2g36695									At3g07720
	At3g07565			At2g36750									At3g07770
	At3g07720			At2g36770									At3g07780
	At3g07770			At2g36780									At3g07870
	At3g07780			At2g36800									At3g07890
	At3g07870			At2g36895									At3g08505
	At3g07890			At2g36950									At3g08570
	At3g08505			At2g37110									At3g08690
	At3g08570			At2g37180									At3g08700
	At3g08690			At2g37240									At3g08710
	At3g08700			At2g37540									At3g08730
	At3g08710			At2g37710									At3g08860
	At3g08730			At2g37760									At3g08870
	At3g08860			At2g37770									At3g08960
	At3g08870			At2g37880									At3g08970
	At3g08960			At2g37940									At3g09000
	At3g08970			At2g37970									At3g09010
	At3g09000			At2g37980									At3g09030
	At3g09010			At2g38195									At3g09032
	At3g09030			At2g38230									At3g09085
	At3g09032			At2g38250									At3g09230
	At3g09085			At2g38255									At3g09280
	At3g09230			At2g38290									At3g09370
	At3g09280			At2g38340									At3g09385
	At3g09370			At2g38350									At3g09400
	At3g09385			At2g38360									At3g09440
	At3g09400			At2g38470									At3g09450
	At3g09440			At2g38500									At3g09490
	At3g09450			At2g38520									At3g09520
	At3g09490			At2g38560									At3g09560
	At3g09520			At2g38790									At3g09570
	At3g09560			At2g38830									At3g09600
	At3g09570			At2g39050									At3g09640
	At3g09600			At2g39200									At3g09840
	At3g09640			At2g39380									At3g09870
	At3g09840			At2g39420									At3g10114
	At3g09870			At2g39518									At3g10250
	At3g10114			At2g39650									At3g10450
	At3g10250			At2g39660									At3g10510
	At3g10450			At2g39730									At3g10800
	At3g10510			At2g40000									At3g10815
	At3g10800			At2g40090									At3g10820
	At3g10815			At2g40095									At3g10830
	At3g10820			At2g40100									At3g10985
	At3g10830			At2g40113									At3g11010
	At3g10985			At2g40140									At3g11020
	At3g11010			At2g40180									At3g11080
	At3g11020			At2g40200									At3g11310
	At3g11080			At2g40340									At3g11320
	At3g11310			At2g40350									At3g11440
	At3g11320			At2g40730									At3g11650
	At3g11440			At2g40740									At3g11900
	At3g11650			At2g40830									At3g12040
	At3g11900			At2g40850									At3g12050
	At3g12040			At2g40860									At3g12060
	At3g12050			At2g41010									At3g12190
	At3g12060			At2g41070									At3g12300
	At3g12190			At2g41100									At3g12360
	At3g12300			At2g41110									At3g12510
	At3g12320			At2g41120									At3g12520
	At3g12360			At2g41160									At3g12580
	At3g12510			At2g41190									At3g12630
	At3g12520			At2g41230									At3g12890
	At3g12580			At2g41240									At3g12910
	At3g12630			At2g41250									At3g12960
	At3g12890			At2g41280									At3g13080
	At3g12910			At2g41342									At3g13130
	At3g12960			At2g41440									At3g13227
	At3g13080			At2g41510									At3g13229
	At3g13130			At2g41630									At3g13235
	At3g13227			At2g41640									At3g13320
	At3g13229			At2g41730									At3g13330
	At3g13235			At2g41800									At3g13435
	At3g13320			At2g41835									At3g13437
	At3g13330			At2g41880									At3g13470
	At3g13435			At2g41905									At3g13600
	At3g13437			At2g42005									At3g13610
	At3g13470			At2g42150									At3g13850
	At3g13600			At2g42330									At3g14075
	At3g13610			At2g42350									At3g14225
	At3g13850			At2g42360									At3g14300
	At3g14075			At2g42480									At3g14420
	At3g14225			At2g42510									At3g14440
	At3g14300			At2g42950									At3g14620
	At3g14420			At2g42975									At3g14630
	At3g14440			At2g42980									At3g14820
	At3g14620			At2g43000									At3g14850
	At3g14630			At2g43120									At3g15060
	At3g14820			At2g43160									At3g15080
	At3g14850			At2g43320									At3g15340
	At3g15060			At2g43375									At3g15356
	At3g15080			At2g43500									At3g15518
	At3g15340			At2g43620									At3g16030
	At3g15356			At2g43630									At3g16040
	At3g15518			At2g43900									At3g16175
	At3g16030			At2g44080									At3g16510
	At3g16040			At2g44170									At3g17010
	At3g16175			At2g44195									At3g17110
	At3g16510			At2g44460									At3g17210
	At3g17010			At2g44490									At3g17260
	At3g17110			At2g44500									At3g17330
	At3g17210			At2g44578									At3g17400
	At3g17260			At2g44581									At3g17410
	At3g17330			At2g44600									At3g17520
	At3g17400			At2g44840									At3g17609
	At3g17410			At2g44970									At3g17611
	At3g17520			At2g45500									At3g17700
	At3g17609			At2g45760									At3g17710
	At3g17611			At2g45840									At3g17720
	At3g17700			At2g46230									At3g17920
	At3g17710			At2g46320									At3g17980
	At3g17720			At2g46330									At3g18290
	At3g17920			At2g46340									At3g18295
	At3g17980			At2g46400									At3g18370
	At3g18290			At2g46410									At3g18400
	At3g18295			At2g46430									At3g18570
	At3g18370			At2g46600									At3g18850
	At3g18400			At2g46620									At3g18950
	At3g18570			At2g46670									At3g19040
	At3g18850			At2g46735									At3g19160
	At3g18950			At2g46790									At3g19240
	At3g19040			At2g46830									At3g19270
	At3g19160			At2g46915									At3g19830
	At3g19240			At2g46940									At3g20180
	At3g19270			At2g46970									At3g20190
	At3g19830			At2g47050									At3g20520
	At3g20180			At2g47060									At3g21150
	At3g20190			At2g47130									At3g21220
	At3g20520			At2g47150									At3g21630
	At3g21150			At2g47180									At3g21780
	At3g21220			At2g47280									At3g21781
	At3g21630			At2g47520									At3g21860
	At3g21780			At2g47720									At3g21870
	At3g21781			At2g47730									At3g21900
	At3g21860			At2g47770									At3g21920
	At3g21870			At2g47800									At3g21930
	At3g21900			At2g48150									At3g22090
	At3g21920			At3g01060									At3g22100
	At3g21930			At3g01070									At3g22120
	At3g22090			At3g01080									At3g22121
	At3g22100			At3g01175									At3g22142
	At3g22120			At3g01190									At3g22260
	At3g22121			At3g01220									At3g22360
	At3g22142			At3g01290									At3g22510
	At3g22260			At3g01311									At3g22840
	At3g22360			At3g01322									At3g22886
	At3g22510			At3g01400									At3g22890
	At3g22840			At3g01420									At3g22920
	At3g22886			At3g01500									At3g22930
	At3g22890			At3g01550									At3g22950
	At3g22920			At3g01820									At3g23000
	At3g22930			At3g01830									At3g23220
	At3g22950			At3g02140									At3g23240
	At3g23000			At3g02480									At3g23920
	At3g23220			At3g02555									At3g23980
	At3g23240			At3g02860									At3g23990
	At3g23920			At3g02990									At3g24005
	At3g23980			At3g03060									At3g24090
	At3g23990			At3g03110									At3g24100
	At3g24005			At3g03240									At3g24170
	At3g24090			At3g03260									At3g24420
	At3g24100			At3g03270									At3g24495
	At3g24170			At3g03310									At3g25013
	At3g24420			At3g03320									At3g25070
	At3g24495			At3g03341									At3g25110
	At3g25013			At3g03440									At3g25230
	At3g25070			At3g03510									At3g25240
	At3g25110			At3g03750									At3g25250
	At3g25230			At3g03855									At3g25990
	At3g25240			At3g03950									At3g26020
	At3g25250			At3g04000									At3g26040
	At3g25990			At3g04010									At3g26050
	At3g26020			At3g04050									At3g26190
	At3g26040			At3g04100									At3g26295
	At3g26050			At3g04110									At3g26470
	At3g26190			At3g04120									At3g26500
	At3g26295			At3g04130									At3g26510
	At3g26470			At3g04200									At3g26610
	At3g26500			At3g04210									At3g26620
	At3g26510			At3g04220									At3g26680
	At3g26610			At3g04300									At3g26690
	At3g26620			At3g04330									At3g26812
	At3g26680			At3g04360									At3g26816
	At3g26690			At3g04380									At3g26819
	At3g26812			At3g04410									At3g27025
	At3g26816			At3g04620									At3g27070
	At3g26819			At3g04640									At3g27440
	At3g27025			At3g04710									At3g27550
	At3g27070			At3g05030									At3g27570
	At3g27440			At3g05165									At3g27600
	At3g27550			At3g05200									At3g27920
	At3g27570			At3g05320									At3g27930
	At3g27600			At3g05340									At3g27997
	At3g27920			At3g05360									At3g28220
	At3g27930			At3g05370									At3g28270
	At3g27997			At3g05390									At3g28350
	At3g28220			At3g05400									At3g28450
	At3g28270			At3g05430									At3g28740
	At3g28350			At3g05500									At3g28850
	At3g28450			At3g05580									At3g29000
	At3g28740			At3g05770									At3g29810
	At3g28850			At3g05820									At3g29970
	At3g29000			At3g05905									At3g30122
	At3g29810			At3g06420									At3g32966
	At3g29970			At3g06540									At3g43160
	At3g30122			At3g06660									At3g43250
	At3g32966			At3g06760									At3g44110
	At3g43160			At3g06780									At3g44300
	At3g43250			At3g06890									At3g44320
	At3g44110			At3g06985									At3g44400
	At3g44300			At3g06995									At3g44470
	At3g44320			At3g07090									At3g44480
	At3g44400			At3g07150									At3g44630
	At3g44470			At3g07195									At3g44670
	At3g44480			At3g07215									At3g44716
	At3g44630			At3g07370									At3g44830
	At3g44670			At3g07490									At3g45638
	At3g44716			At3g07565									At3g45680
	At3g44830			At3g07720									At3g46020
	At3g45638			At3g07770									At3g46070
	At3g45680			At3g07780									At3g46080
	At3g46020			At3g07870									At3g46090
	At3g46070			At3g07890									At3g46200
	At3g46080			At3g08505									At3g46230
	At3g46090			At3g08570									At3g46730
	At3g46200			At3g08590									At3g46750
	At3g46230			At3g08690									At3g46870
	At3g46730			At3g08700									At3g47090
	At3g46750			At3g08710									At3g47210
	At3g46870			At3g08720									At3g47730
	At3g47090			At3g08730									At3g47820
	At3g47210			At3g08760									At3g47850
	At3g47730			At3g08860									At3g48070
	At3g47820			At3g08870									At3g48240
	At3g47850			At3g08960									At3g48790
	At3g48070			At3g08970									At3g48840
	At3g48240			At3g09000									At3g49055
	At3g48790			At3g09010									At3g49380
	At3g48840			At3g09020									At3g49540
	At3g49055			At3g09030									At3g49570
	At3g49160			At3g09032									At3g49580
	At3g49380			At3g09085									At3g49744
	At3g49540			At3g09230									At3g49810
	At3g49570			At3g09280									At3g49860
	At3g49580			At3g09370									At3g49870
	At3g49744			At3g09385									At3g50260
	At3g49810			At3g09400									At3g50480
	At3g49860			At3g09440									At3g50800
	At3g49870			At3g09450									At3g50840
	At3g50260			At3g09490									At3g50850
	At3g50480			At3g09520									At3g50940
	At3g50800			At3g09560									At3g51180
	At3g50840			At3g09570									At3g51240
	At3g50850			At3g09600									At3g51520
	At3g50940			At3g09640									At3g51790
	At3g51180			At3g09830									At3g51910
	At3g51240			At3g09840									At3g51920
	At3g51520			At3g09870									At3g52310
	At3g51790			At3g10114									At3g52360
	At3g51910			At3g10250									At3g52520
	At3g51920			At3g10450									At3g53000
	At3g52310			At3g10500									At3g53200
	At3g52360			At3g10510									At3g53280
	At3g52520			At3g10640									At3g53290
	At3g53000			At3g10800									At3g53668
	At3g53200			At3g10815									At3g53830
	At3g53280			At3g10820									At3g54100
	At3g53290			At3g10830									At3g54130
	At3g53668			At3g10930									At3g54160
	At3g53830			At3g10985									At3g54200
	At3g54100			At3g11010									At3g54320
	At3g54130			At3g11020									At3g54500
	At3g54160			At3g11080									At3g54620
	At3g54200			At3g11310									At3g54810
	At3g54320			At3g11320									At3g55150
	At3g54500			At3g11440									At3g55470
	At3g54620			At3g11650									At3g55550
	At3g54810			At3g11820									At3g55580
	At3g55150			At3g11840									At3g55700
	At3g55470			At3g11900									At3g55880
	At3g55550			At3g12040									At3g56200
	At3g55580			At3g12050									At3g56250
	At3g55700			At3g12060									At3g56275
	At3g55880			At3g12190									At3g56290
	At3g56200			At3g12300									At3g56400
	At3g56250			At3g12360									At3g56500
	At3g56275			At3g12510									At3g56600
	At3g56290			At3g12520									At3g56730
	At3g56400			At3g12580									At3g56740
	At3g56500			At3g12630									At3g56970
	At3g56600			At3g12740									At3g56980
	At3g56730			At3g12890									At3g57010
	At3g56740			At3g12910									At3g57210
	At3g56970			At3g12960									At3g57280
	At3g56980			At3g13080									At3g57370
	At3g57010			At3g13130									At3g57380
	At3g57210			At3g13227									At3g57480
	At3g57280			At3g13229									At3g57550
	At3g57370			At3g13235									At3g57630
	At3g57380			At3g13320									At3g57640
	At3g57480			At3g13330									At3g57730
	At3g57550			At3g13435									At3g57740
	At3g57630			At3g13437									At3g57750
	At3g57640			At3g13470									At3g57760
	At3g57730			At3g13600									At3g57810
	At3g57740			At3g13610									At3g58000
	At3g57750			At3g13850									At3g58490
	At3g57760			At3g13910									At3g58600
	At3g57810			At3g14050									At3g59150
	At3g58000			At3g14075									At3g59270
	At3g58490			At3g14225									At3g59280
	At3g58600			At3g14300									At3g59290
	At3g59150			At3g14420									At3g59310
	At3g59270			At3g14440									At3g59430
	At3g59280			At3g14620									At3g59520
	At3g59290			At3g14630									At3g59530
	At3g59310			At3g14820									At3g59880
	At3g59430			At3g14850									At3g59900
	At3g59520			At3g15060									At3g60010
	At3g59530			At3g15080									At3g60110
	At3g59880			At3g15210									At3g60120
	At3g59900			At3g15340									At3g60140
	At3g60010			At3g15356									At3g60176
	At3g60110			At3g15518									At3g60250
	At3g60120			At3g15770									At3g61090
	At3g60140			At3g16030									At3g61111
	At3g60176			At3g16040									At3g61220
	At3g60250			At3g16175									At3g61320
	At3g61090			At3g16510									At3g61630
	At3g61111			At3g16720									At3g61760
	At3g61220			At3g17010									At3g62090
	At3g61320			At3g17110									At3g62320
	At3g61630			At3g17210									At3g62340
	At3g61760			At3g17260									At3g62350
	At3g62090			At3g17330									At3g62720
	At3g62320			At3g17400									At3g62760
	At3g62340			At3g17410									At3g62770
	At3g62350			At3g17520									At3g62780
	At3g62720			At3g17609									At3g63320
	At3g62760			At3g17611									At3g63340
	At3g62770			At3g17700									At3g63350
	At3g62780			At3g17710									At4g00236
	At3g63320			At3g17720									At4g00300
	At3g63340			At3g17800									At4g00342
	At3g63350			At3g17920									At4g00500
	At4g00236			At3g17980									At4g00540
	At4g00300			At3g18290									At4g00550
	At4g00342			At3g18295									At4g00590
	At4g00500			At3g18370									At4g00670
	At4g00540			At3g18400									At4g00760
	At4g00550			At3g18570									At4g00940
	At4g00590			At3g18690									At4g00970
	At4g00670			At3g18850									At4g01010
	At4g00760			At3g18950									At4g01070
	At4g00940			At3g19010									At4g01280
	At4g00970			At3g19040									At4g01320
	At4g01010			At3g19160									At4g01360
	At4g01070			At3g19240									At4g01540
	At4g01280			At3g19260									At4g01550
	At4g01320			At3g19270									At4g01895
	At4g01360			At3g19380									At4g02090
	At4g01540			At3g19580									At4g02140
	At4g01550			At3g19830									At4g02195
	At4g01895			At3g19970									At4g02425
	At4g02090			At3g20180									At4g02655
	At4g02140			At3g20190									At4g02690
	At4g02195			At3g20520									At4g02730
	At4g02425			At3g21070									At4g02740
	At4g02655			At3g21150									At4g02920
	At4g02690			At3g21220									At4g02940
	At4g02730			At3g21630									At4g02950
	At4g02740			At3g21700									At4g02980
	At4g02920			At3g21780									At4g03110
	At4g02940			At3g21781									At4g03113
	At4g02950			At3g21860									At4g03230
	At4g02980			At3g21870									At4g03240
	At4g03110			At3g21890									At4g03292
	At4g03113			At3g21900									At4g03320
	At4g03230			At3g21920									At4g03330
	At4g03240			At3g21930									At4g03360
	At4g03292			At3g22060									At4g03400
	At4g03320			At3g22090									At4g03430
	At4g03330			At3g22100									At4g03450
	At4g03360			At3g22120									At4g03965
	At4g03400			At3g22121									At4g04020
	At4g03430			At3g22142									At4g04490
	At4g03450			At3g22160									At4g04540
	At4g03965			At3g22260									At4g04610
	At4g04020			At3g22360									At4g04655
	At4g04490			At3g22370									At4g04800
	At4g04540			At3g22510									At4g04830
	At4g04610			At3g22840									At4g05010
	At4g04655			At3g22886									At4g05018
	At4g04800			At3g22890									At4g05490
	At4g04830			At3g22910									At4g07675
	At4g05010			At3g22920									At4g08230
	At4g05018			At3g22930									At4g08320
	At4g05490			At3g22950									At4g08330
	At4g07675			At3g23000									At4g08500
	At4g08230			At3g23220									At4g08555
	At4g08320			At3g23240									At4g08590
	At4g08330			At3g23920									At4g09080
	At4g08500			At3g23980									At4g09300
	At4g08555			At3g23990									At4g09750
	At4g08590			At3g24005									At4g10040
	At4g09080			At3g24090									At4g10110
	At4g09300			At3g24100									At4g10240
	At4g09750			At3g24170									At4g10250
	At4g10040			At3g24420									At4g10410
	At4g10110			At3g24495									At4g10420
	At4g10240			At3g24500									At4g10430
	At4g10250			At3g25013									At4g10440
	At4g10410			At3g25070									At4g11220
	At4g10420			At3g25110									At4g11330
	At4g10430			At3g25230									At4g11350
	At4g10440			At3g25240									At4g11360
	At4g11220			At3g25250									At4g11470
	At4g11330			At3g25600									At4g11500
	At4g11350			At3g25610									At4g11660
	At4g11360			At3g25780									At4g11740
	At4g11470			At3g25990									At4g12120
	At4g11500			At3g26020									At4g12334
	At4g11660			At3g26040									At4g12400
	At4g11740			At3g26050									At4g12410
	At4g12120			At3g26190									At4g12470
	At4g12334			At3g26295									At4g12480
	At4g12400			At3g26470									At4g12500
	At4g12410			At3g26500									At4g12610
	At4g12470			At3g26510									At4g12710
	At4g12480			At3g26610									At4g12735
	At4g12500			At3g26620									At4g12830
	At4g12610			At3g26680									At4g13010
	At4g12710			At3g26690									At4g13110
	At4g12735			At3g26812									At4g13395
	At4g12830			At3g26816									At4g13510
	At4g13010			At3g26819									At4g13550
	At4g13110			At3g26830									At4g13620
	At4g13395			At3g26980									At4g13820
	At4g13510			At3g27025									At4g14030
	At4g13550			At3g27070									At4g14220
	At4g13620			At3g27440									At4g14225
	At4g13820			At3g27550									At4g14300
	At4g14030			At3g27570									At4g14370
	At4g14220			At3g27600									At4g14385
	At4g14225			At3g27920									At4g14680
	At4g14300			At3g27930									At4g14690
	At4g14370			At3g27997									At4g14695
	At4g14385			At3g28220									At4g15130
	At4g14680			At3g28270									At4g15248
	At4g14690			At3g28340									At4g15280
	At4g14695			At3g28350									At4g15350
	At4g15130			At3g28450									At4g15410
	At4g15248			At3g28580									At4g15470
	At4g15280			At3g28740									At4g15550
	At4g15350			At3g28850									At4g15880
	At4g15410			At3g28930									At4g16215
	At4g15470			At3g29000									At4g16460
	At4g15550			At3g29810									At4g16500
	At4g15880			At3g29970									At4g16580
	At4g16215			At3g30122									At4g16660
	At4g16460			At3g32966									At4g16680
	At4g16500			At3g43160									At4g16690
	At4g16580			At3g43250									At4g16820
	At4g16660			At3g44110									At4g16860
	At4g16680			At3g44190									At4g16940
	At4g16690			At3g44260									At4g16960
	At4g16820			At3g44300									At4g17070
	At4g16860			At3g44320									At4g17098
	At4g16940			At3g44350									At4g17160
	At4g16960			At3g44400									At4g17490
	At4g17070			At3g44470									At4g17530
	At4g17098			At3g44480									At4g17580
	At4g17160			At3g44630									At4g17585
	At4g17490			At3g44670									At4g17616
	At4g17530			At3g44716									At4g17650
	At4g17580			At3g44720									At4g17840
	At4g17585			At3g44830									At4g18200
	At4g17616			At3g45040									At4g18250
	At4g17650			At3g45638									At4g18450
	At4g17840			At3g45640									At4g18823
	At4g18200			At3g45680									At4g18890
	At4g18250			At3g46020									At4g19038
	At4g18450			At3g46070									At4g19460
	At4g18823			At3g46080									At4g19470
	At4g18890			At3g46090									At4g19515
	At4g19038			At3g46110									At4g19520
	At4g19460			At3g46200									At4g19633
	At4g19470			At3g46230									At4g19640
	At4g19515			At3g46600									At4g20000
	At4g19520			At3g46620									At4g20160
	At4g19633			At3g46730									At4g20300
	At4g19640			At3g46750									At4g20330
	At4g20000			At3g46870									At4g20380
	At4g20160			At3g46930									At4g20460
	At4g20300			At3g47090									At4g20690
	At4g20330			At3g47210									At4g20820
	At4g20380			At3g47550									At4g20860
	At4g20460			At3g47730									At4g20990
	At4g20690			At3g47780									At4g21090
	At4g20820			At3g47820									At4g21120
	At4g20860			At3g47850									At4g21310
	At4g20990			At3g48070									At4g21320
	At4g21090			At3g48090									At4g21323
	At4g21120			At3g48240									At4g21330
	At4g21310			At3g48640									At4g21580
	At4g21320			At3g48650									At4g21590
	At4g21323			At3g48790									At4g21700
	At4g21330			At3g48840									At4g21810
	At4g21580			At3g49055									At4g21865
	At4g21590			At3g49380									At4g21920
	At4g21700			At3g49530									At4g22240
	At4g21810			At3g49540									At4g22285
	At4g21865			At3g49570									At4g22340
	At4g21920			At3g49580									At4g22350
	At4g22240			At3g49744									At4g22470
	At4g22285			At3g49810									At4g22485
	At4g22340			At3g49860									At4g22505
	At4g22350			At3g49870									At4g22690
	At4g22470			At3g50060									At4g22700
	At4g22485			At3g50260									At4g22740
	At4g22505			At3g50480									At4g22960
	At4g22690			At3g50800									At4g23010
	At4g22700			At3g50840									At4g23170
	At4g22740			At3g50850									At4g23200
	At4g22960			At3g50910									At4g23215
	At4g23010			At3g50930									At4g23220
	At4g23170			At3g50940									At4g23280
	At4g23200			At3g50950									At4g23450
	At4g23215			At3g51180									At4g23470
	At4g23220			At3g51240									At4g23493
	At4g23280			At3g51520									At4g23700
	At4g23450			At3g51790									At4g23850
	At4g23470			At3g51890									At4g23860
	At4g23493			At3g51910									At4g23880
	At4g23700			At3g51920									At4g23885
	At4g23850			At3g52310									At4g23895
	At4g23860			At3g52360									At4g23990
	At4g23880			At3g52400									At4g24020
	At4g23885			At3g52430									At4g24110
	At4g23895			At3g52450									At4g24170
	At4g23990			At3g52520									At4g24370
	At4g24020			At3g52800									At4g24410
	At4g24110			At3g53000									At4g24415
	At4g24170			At3g53200									At4g24420
	At4g24370			At3g53230									At4g24430
	At4g24410			At3g53280									At4g24760
	At4g24415			At3g53290									At4g24920
	At4g24420			At3g53668									At4g25090
	At4g24430			At3g53810									At4g25130
	At4g24760			At3g53830									At4g25190
	At4g24920			At3g54100									At4g25200
	At4g25090			At3g54130									At4g25225
	At4g25130			At3g54150									At4g25290
	At4g25190			At3g54160									At4g25340
	At4g25200			At3g54200									At4g25350
	At4g25225			At3g54320									At4g25380
	At4g25290			At3g54420									At4g25470
	At4g25340			At3g54500									At4g25480
	At4g25350			At3g54620									At4g25540
	At4g25380			At3g54810									At4g25560
	At4g25470			At3g55150									At4g25640
	At4g25480			At3g55470									At4g25690
	At4g25540			At3g55550									At4g25700
	At4g25560			At3g55580									At4g25750
	At4g25640			At3g55700									At4g25810
	At4g25690			At3g55880									At4g25820
	At4g25700			At3g56200									At4g25900
	At4g25750			At3g56250									At4g26010
	At4g25810			At3g56275									At4g26090
	At4g25820			At3g56290									At4g26120
	At4g25900			At3g56400									At4g26140
	At4g26010			At3g56410									At4g26200
	At4g26090			At3g56500									At4g26270
	At4g26120			At3g56600									At4g26450
	At4g26140			At3g56710									At4g26488
	At4g26200			At3g56730									At4g26580
	At4g26270			At3g56740									At4g26740
	At4g26450			At3g56880									At4g26750
	At4g26488			At3g56970									At4g26780
	At4g26580			At3g56980									At4g26790
	At4g26740			At3g57010									At4g26950
	At4g26750			At3g57210									At4g26990
	At4g26780			At3g57280									At4g27020
	At4g26790			At3g57370									At4g27030
	At4g26950			At3g57380									At4g27350
	At4g26990			At3g57450									At4g27360
	At4g27020			At3g57480									At4g27370
	At4g27030			At3g57530									At4g27580
	At4g27350			At3g57550									At4g27660
	At4g27360			At3g57630									At4g27670
	At4g27370			At3g57640									At4g27680
	At4g27580			At3g57700									At4g27790
	At4g27660			At3g57730									At4g27830
	At4g27670			At3g57740									At4g27890
	At4g27680			At3g57750									At4g27970
	At4g27790			At3g57760									At4g27980
	At4g27830			At3g57810									At4g28085
	At4g27890			At3g57880									At4g28350
	At4g27970			At3g58000									At4g28380
	At4g27980			At3g58490									At4g28390
	At4g28085			At3g58600									At4g28395
	At4g28350			At3g59080									At4g28490
	At4g28380			At3g59150									At4g28700
	At4g28390			At3g59270									At4g28703
	At4g28395			At3g59280									At4g29050
	At4g28490			At3g59290									At4g29070
	At4g28700			At3g59310									At4g29180
	At4g28703			At3g59430									At4g29330
	At4g29050			At3g59520									At4g29340
	At4g29070			At3g59530									At4g29420
	At4g29180			At3g59700									At4g29450
	At4g29330			At3g59880									At4g29470
	At4g29340			At3g59900									At4g29520
	At4g29420			At3g60010									At4g29610
	At4g29450			At3g60110									At4g29770
	At4g29470			At3g60120									At4g29800
	At4g29520			At3g60140									At4g29905
	At4g29610			At3g60176									At4g30090
	At4g29770			At3g60250									At4g30100
	At4g29800			At3g61090									At4g30240
	At4g29905			At3g61111									At4g30300
	At4g30090			At3g61190									At4g30340
	At4g30100			At3g61220									At4g30450
	At4g30240			At3g61320									At4g30460
	At4g30300			At3g61630									At4g30510
	At4g30340			At3g61760									At4g30530
	At4g30450			At3g62090									At4g30850
	At4g30460			At3g62320									At4g31398
	At4g30510			At3g62340									At4g31520
	At4g30530			At3g62350									At4g31615
	At4g30850			At3g62720									At4g31670
	At4g31398			At3g62760									At4g31860
	At4g31520			At3g62770									At4g31870
	At4g31615			At3g62780									At4g31877
	At4g31670			At3g63310									At4g31950
	At4g31860			At3g63320									At4g31970
	At4g31870			At3g63340									At4g32208
	At4g31877			At3g63350									At4g32300
	At4g31950			At3g63380									At4g32480
	At4g31970			At4g00236									At4g32630
	At4g32208			At4g00300									At4g32770
	At4g32300			At4g00342									At4g33040
	At4g32480			At4g00500									At4g33070
	At4g32630			At4g00540									At4g33430
	At4g32770			At4g00550									At4g33440
	At4g33040			At4g00590									At4g33660
	At4g33070			At4g00670									At4g33860
	At4g33430			At4g00760									At4g33930
	At4g33440			At4g00940									At4g33950
	At4g33660			At4g00970									At4g34100
	At4g33860			At4g01010									At4g34103
	At4g33930			At4g01070									At4g34131
	At4g33950			At4g01250									At4g34138
	At4g34100			At4g01280									At4g34180
	At4g34103			At4g01320									At4g34240
	At4g34131			At4g01360									At4g34300
	At4g34138			At4g01540									At4g34310
	At4g34180			At4g01550									At4g34332
	At4g34240			At4g01895									At4g34380
	At4g34300			At4g01950									At4g34410
	At4g34310			At4g02090									At4g34440
	At4g34332			At4g02140									At4g34460
	At4g34380			At4g02195									At4g34510
	At4g34410			At4g02200									At4g34630
	At4g34440			At4g02330									At4g34850
	At4g34460			At4g02380									At4g34880
	At4g34510			At4g02410									At4g34950
	At4g34630			At4g02425									At4g35110
	At4g34850			At4g02550									At4g35250
	At4g34880			At4g02655									At4g35640
	At4g34950			At4g02690									At4g35690
	At4g35110			At4g02730									At4g35800
	At4g35250			At4g02740									At4g35860
	At4g35640			At4g02920									At4g35940
	At4g35690			At4g02940									At4g35985
	At4g35800			At4g02950									At4g36150
	At4g35860			At4g02980									At4g36600
	At4g35940			At4g03110									At4g36640
	At4g35985			At4g03113									At4g36950
	At4g36150			At4g03230									At4g36988
	At4g36600			At4g03240									At4g37290
	At4g36640			At4g03292									At4g37730
	At4g36950			At4g03320									At4g37760
	At4g36988			At4g03330									At4g37900
	At4g37290			At4g03360									At4g38030
	At4g37730			At4g03400									At4g38060
	At4g37760			At4g03430									At4g38620
	At4g37900			At4g03450									At4g38730
	At4g38030			At4g03965									At4g38940
	At4g38060			At4g04020									At4g39230
	At4g38620			At4g04490									At4g39235
	At4g38730			At4g04540									At4g39270
	At4g38940			At4g04610									At4g39360
	At4g39230			At4g04655									At4g39370
	At4g39235			At4g04800									At4g39430
	At4g39270			At4g04830									At4g39500
	At4g39360			At4g05010									At4g39520
	At4g39370			At4g05018									At4g39580
	At4g39430			At4g05020									At4g40020
	At4g39500			At4g05490									At4g40080
	At4g39520			At4g07675									At4g40090
	At4g39580			At4g08230									At5g01060
	At4g40020			At4g08320									At5g01100
	At4g40080			At4g08330									At5g01180
	At4g40090			At4g08500									At5g01250
	At5g01060			At4g08555									At5g01260
	At5g01100			At4g08590									At5g01380
	At5g01180			At4g09080									At5g01450
	At5g01250			At4g09150									At5g01480
	At5g01260			At4g09300									At5g01700
	At5g01380			At4g09570									At5g01732
	At5g01450			At4g09750									At5g01760
	At5g01480			At4g10040									At5g01830
	At5g01700			At4g10110									At5g01950
	At5g01732			At4g10240									At5g02170
	At5g01760			At4g10250									At5g02190
	At5g01830			At4g10410									At5g02230
	At5g01950			At4g10420									At5g02430
	At5g02170			At4g10430									At5g02680
	At5g02190			At4g10440									At5g02780
	At5g02230			At4g11000									At5g02800
	At5g02430			At4g11220									At5g02820
	At5g02680			At4g11330									At5g02840
	At5g02780			At4g11350									At5g03010
	At5g02800			At4g11360									At5g03020
	At5g02820			At4g11370									At5g03030
	At5g02840			At4g11470									At5g03210
	At5g03010			At4g11500									At5g03285
	At5g03020			At4g11660									At5g03330
	At5g03030			At4g11740									At5g03340
	At5g03210			At4g11850									At5g03370
	At5g03285			At4g12120									At5g03390
	At5g03330			At4g12334									At5g03406
	At5g03340			At4g12400									At5g03435
	At5g03370			At4g12410									At5g03490
	At5g03390			At4g12470									At5g03495
	At5g03406			At4g12480									At5g03555
	At5g03435			At4g12500									At5g03560
	At5g03490			At4g12610									At5g03610
	At5g03495			At4g12710									At5g03700
	At5g03555			At4g12720									At5g03740
	At5g03560			At4g12735									At5g03990
	At5g03610			At4g12830									At5g04410
	At5g03700			At4g13010									At5g04610
	At5g03740			At4g13110									At5g04750
	At5g03990			At4g13395									At5g04830
	At5g04410			At4g13510									At5g04840
	At5g04610			At4g13550									At5g04890
	At5g04750			At4g13620									At5g04960
	At5g04830			At4g13820									At5g05220
	At5g04840			At4g14030									At5g05250
	At5g04890			At4g14220									At5g05270
	At5g04960			At4g14225									At5g05290
	At5g05220			At4g14300									At5g05320
	At5g05250			At4g14365									At5g05480
	At5g05270			At4g14370									At5g05490
	At5g05290			At4g14385									At5g05500
	At5g05320			At4g14450									At5g05850
	At5g05480			At4g14680									At5g06250
	At5g05490			At4g14690									At5g06280
	At5g05500			At4g14695									At5g06750
	At5g05850			At4g15130									At5g06820
	At5g06250			At4g15248									At5g06960
	At5g06280			At4g15280									At5g07330
	At5g06750			At4g15350									At5g08139
	At5g06820			At4g15410									At5g08380
	At5g06960			At4g15420									At5g08440
	At5g06980			At4g15470									At5g08695
	At5g07330			At4g15550									At5g08790
	At5g08139			At4g15880									At5g09280
	At5g08380			At4g15975									At5g09430
	At5g08440			At4g16215									At5g09590
	At5g08695			At4g16460									At5g09610
	At5g08790			At4g16500									At5g09800
	At5g09280			At4g16580									At5g09930
	At5g09430			At4g16660									At5g09940
	At5g09590			At4g16680									At5g09990
	At5g09610			At4g16690									At5g10000
	At5g09800			At4g16760									At5g10190
	At5g09930			At4g16820									At5g10336
	At5g09940			At4g16860									At5g10340
	At5g09990			At4g16940									At5g10380
	At5g10000			At4g16960									At5g10410
	At5g10190			At4g17070									At5g10800
	At5g10336			At4g17098									At5g10830
	At5g10340			At4g17160									At5g10880
	At5g10380			At4g17230									At5g10900
	At5g10410			At4g17250									At5g10990
	At5g10800			At4g17260									At5g11020
	At5g10830			At4g17490									At5g11050
	At5g10880			At4g17500									At5g11100
	At5g10900			At4g17530									At5g11140
	At5g10990			At4g17580									At5g11250
	At5g11020			At4g17585									At5g11260
	At5g11050			At4g17615									At5g11340
	At5g11100			At4g17616									At5g11400
	At5g11140			At4g17650									At5g11410
	At5g11250			At4g17840									At5g11650
	At5g11260			At4g17900									At5g11680
	At5g11340			At4g18010									At5g11930
	At5g11400			At4g18200									At5g11970
	At5g11410			At4g18250									At5g12000
	At5g11650			At4g18450									At5g12020
	At5g11680			At4g18823									At5g12030
	At5g11930			At4g18880									At5g12040
	At5g11970			At4g18890									At5g12110
	At5g12000			At4g18950									At5g12270
	At5g12020			At4g19038									At5g12280
	At5g12030			At4g19460									At5g12290
	At5g12040			At4g19470									At5g12340
	At5g12110			At4g19515									At5g12930
	At5g12270			At4g19520									At5g13100
	At5g12280			At4g19633									At5g13130
	At5g12290			At4g19640									At5g13170
	At5g12340			At4g20000									At5g13210
	At5g12930			At4g20160									At5g13330
	At5g13100			At4g20300									At5g13370
	At5g13130			At4g20330									At5g13550
	At5g13170			At4g20380									At5g13700
	At5g13210			At4g20460									At5g14020
	At5g13330			At4g20690									At5g14250
	At5g13370			At4g20820									At5g14310
	At5g13550			At4g20830									At5g14470
	At5g13700			At4g20860									At5g14602
	At5g14020			At4g20990									At5g14640
	At5g14250			At4g21090									At5g14740
	At5g14310			At4g21120									At5g14760
	At5g14470			At4g21310									At5g15090
	At5g14602			At4g21320									At5g15250
	At5g14640			At4g21323									At5g15254
	At5g14740			At4g21330									At5g15450
	At5g14760			At4g21580									At5g15480
	At5g15090			At4g21590									At5g15500
	At5g15250			At4g21700									At5g15600
	At5g15254			At4g21810									At5g15725
	At5g15450			At4g21865									At5g15845
	At5g15480			At4g21920									At5g15850
	At5g15500			At4g22240									At5g15860
	At5g15600			At4g22285									At5g15940
	At5g15725			At4g22340									At5g15950
	At5g15845			At4g22350									At5g16020
	At5g15850			At4g22470									At5g16080
	At5g15860			At4g22485									At5g16260
	At5g15940			At4g22505									At5g16830
	At5g15950			At4g22530									At5g16900
	At5g16020			At4g22690									At5g16960
	At5g16080			At4g22700									At5g16980
	At5g16260			At4g22710									At5g17050
	At5g16830			At4g22740									At5g17170
	At5g16900			At4g22780									At5g17300
	At5g16960			At4g22820									At5g17310
	At5g16980			At4g22960									At5g17370
	At5g17050			At4g22980									At5g17380
	At5g17170			At4g23010									At5g17390
	At5g17300			At4g23170									At5g17400
	At5g17310			At4g23180									At5g17410
	At5g17370			At4g23200									At5g17680
	At5g17380			At4g23215									At5g17780
	At5g17390			At4g23220									At5g17820
	At5g17400			At4g23270									At5g18040
	At5g17410			At4g23280									At5g18065
	At5g17680			At4g23450									At5g18180
	At5g17780			At4g23470									At5g18290
	At5g17820			At4g23493									At5g18330
	At5g18040			At4g23570									At5g18340
	At5g18065			At4g23600									At5g18350
	At5g18180			At4g23610									At5g18420
	At5g18290			At4g23700									At5g18480
	At5g18330			At4g23810									At5g19000
	At5g18340			At4g23850									At5g19080
	At5g18350			At4g23860									At5g19230
	At5g18420			At4g23880									At5g19470
	At5g18480			At4g23885									At5g19480
	At5g19000			At4g23895									At5g19850
	At5g19080			At4g23990									At5g19855
	At5g19230			At4g24020									At5g19875
	At5g19470			At4g24110									At5g20000
	At5g19480			At4g24170									At5g20225
	At5g19850			At4g24370									At5g20370
	At5g19855			At4g24380									At5g20380
	At5g19875			At4g24410									At5g20910
	At5g20000			At4g24415									At5g21430
	At5g20225			At4g24420									At5g21900
	At5g20370			At4g24430									At5g22000
	At5g20380			At4g24760									At5g22060
	At5g20910			At4g24920									At5g22140
	At5g21430			At4g25030									At5g22220
	At5g21900			At4g25090									At5g22410
	At5g22000			At4g25130									At5g22520
	At5g22060			At4g25190									At5g22530
	At5g22140			At4g25200									At5g22540
	At5g22220			At4g25225									At5g22660
	At5g22410			At4g25290									At5g22670
	At5g22520			At4g25340									At5g22680
	At5g22530			At4g25350									At5g22720
	At5g22540			At4g25380									At5g23480
	At5g22660			At4g25470									At5g23510
	At5g22670			At4g25480									At5g23600
	At5g22680			At4g25540									At5g23710
	At5g22720			At4g25560									At5g24070
	At5g23480			At4g25640									At5g24120
	At5g23510			At4g25690									At5g24210
	At5g23600			At4g25700									At5g24390
	At5g23710			At4g25750									At5g24470
	At5g24070			At4g25810									At5g24640
	At5g24120			At4g25820									At5g24655
	At5g24210			At4g25900									At5g24660
	At5g24390			At4g26010									At5g24740
	At5g24470			At4g26090									At5g24810
	At5g24640			At4g26120									At5g25050
	At5g24655			At4g26140									At5g25060
	At5g24660			At4g26200									At5g25140
	At5g24740			At4g26270									At5g25250
	At5g24810			At4g26450									At5g25520
	At5g25050			At4g26488									At5g25530
	At5g25060			At4g26580									At5g25580
	At5g25140			At4g26740									At5g25910
	At5g25250			At4g26750									At5g25920
	At5g25520			At4g26780									At5g26220
	At5g25530			At4g26790									At5g27350
	At5g25580			At4g26950									At5g27460
	At5g25910			At4g26990									At5g27580
	At5g25920			At4g27020									At5g27660
	At5g26220			At4g27030									At5g27980
	At5g27350			At4g27280									At5g28176
	At5g27460			At4g27350									At5g28490
	At5g27580			At4g27360									At5g28540
	At5g27660			At4g27370									At5g28610
	At5g27980			At4g27410									At5g28630
	At5g28176			At4g27580									At5g29037
	At5g28490			At4g27652									At5g32072
	At5g28540			At4g27657									At5g33250
	At5g28610			At4g27660									At5g35200
	At5g28630			At4g27670									At5g35320
	At5g29037			At4g27680									At5g35460
	At5g32072			At4g27790									At5g35688
	At5g33250			At4g27830									At5g35960
	At5g35200			At4g27890									At5g36002
	At5g35320			At4g27940									At5g36290
	At5g35460			At4g27970									At5g36910
	At5g35688			At4g27980									At5g36920
	At5g35960			At4g28085									At5g36925
	At5g36002			At4g28350									At5g36970
	At5g36290			At4g28380									At5g37240
	At5g36910			At4g28390									At5g37260
	At5g36920			At4g28395									At5g37340
	At5g36925			At4g28400									At5g37350
	At5g36970			At4g28460									At5g37380
	At5g37240			At4g28480									At5g37400
	At5g37260			At4g28490									At5g37420
	At5g37340			At4g28700									At5g37440
	At5g37350			At4g28703									At5g37500
	At5g37380			At4g29050									At5g37550
	At5g37400			At4g29070									At5g37670
	At5g37420			At4g29180									At5g37680
	At5g37440			At4g29330									At5g37710
	At5g37500			At4g29340									At5g37750
	At5g37550			At4g29420									At5g37940
	At5g37670			At4g29450									At5g37960
	At5g37680			At4g29470									At5g38240
	At5g37710			At4g29520									At5g38310
	At5g37750			At4g29610									At5g38750
	At5g37940			At4g29740									At5g38895
	At5g37960			At4g29770									At5g38900
	At5g38240			At4g29800									At5g39000
	At5g38310			At4g29905									At5g39030
	At5g38750			At4g30090									At5g39090
	At5g38895			At4g30100									At5g39650
	At5g38900			At4g30210									At5g39660
	At5g39000			At4g30240									At5g39760
	At5g39030			At4g30300									At5g39785
	At5g39090			At4g30340									At5g40170
	At5g39650			At4g30390									At5g40382
	At5g39660			At4g30430									At5g40395
	At5g39760			At4g30450									At5g40645
	At5g39785			At4g30460									At5g40670
	At5g40170			At4g30490									At5g40680
	At5g40382			At4g30510									At5g40760
	At5g40395			At4g30530									At5g40770
	At5g40645			At4g30850									At5g40880
	At5g40670			At4g31398									At5g41070
	At5g40680			At4g31520									At5g41320
	At5g40760			At4g31550									At5g41360
	At5g40770			At4g31615									At5g41390
	At5g40880			At4g31670									At5g41550
	At5g41070			At4g31800									At5g41560
	At5g41320			At4g31860									At5g41610
	At5g41360			At4g31870									At5g41620
	At5g41390			At4g31877									At5g41750
	At5g41550			At4g31950									At5g41761
	At5g41560			At4g31970									At5g41990
	At5g41610			At4g32208									At5g42000
	At5g41620			At4g32300									At5g42010
	At5g41750			At4g32480									At5g42020
	At5g41761			At4g32630									At5g42120
	At5g41990			At4g32770									At5g42150
	At5g42000			At4g33040									At5g42170
	At5g42010			At4g33050									At5g42180
	At5g42020			At4g33060									At5g42220
	At5g42120			At4g33070									At5g42230
	At5g42150			At4g33430									At5g42440
	At5g42170			At4g33440									At5g42510
	At5g42180			At4g33660									At5g42720
	At5g42220			At4g33860									At5g42760
	At5g42230			At4g33905									At5g42785
	At5g42440			At4g33920									At5g42830
	At5g42510			At4g33930									At5g42965
	At5g42720			At4g33940									At5g43170
	At5g42760			At4g33950									At5g43300
	At5g42785			At4g33985									At5g43330
	At5g42830			At4g34100									At5g43401
[truncated: 708 more rows]

## Sheet: 3B
Additional file 3B: Comparison of allyl-ITC-repressed genes (log2≤-1;1880 genes)(our study) with the genes downregulated by singlet oxygen (SO; log2≤-1; 266 genes) or superoxide anion/H2O2 (SH; log2≤-1; 30 genes)(data from [124])
pairwise comparison ITC vs SO			pairwise comparison ITC vs SH			triple comparison
ITC and SO (96)	ITC but not SO (1784)	SO but not ITC (170)	ITC and SH (7)	ITC but not SH (1873)	SH but not ITC (23)	ITC, SO and SH (3)	SO and SH (4)	ITC and SO but not SH (93)	ITC and SH but not SO (4)	SH and SO but not ITC (1)	SO only (169)	SH only (22)	ITC only (1780)
At1g03870	At1g01190	At1g01070	At2g34930	At1g01190	At1g05340	At2g40750	At2g40750	At1g03870	At2g34930	At3g47640	At1g01070	At1g05340	At1g01190
At1g09750	At1g01200	At1g04040	At2g40750	At1g01200	At1g07430	At3g05800	At3g05800	At1g09750	At4g33980		At1g04040	At1g07430	At1g01200
At1g11545	At1g01250	At1g06350	At3g05800	At1g01250	At1g23020	At5g39860	At3g47640	At1g11545	At5g39520		At1g06350	At1g23020	At1g01250
At1g11850	At1g01300	At1g10380	At4g33980	At1g01300	At1g47400		At5g39860	At1g11850	At5g59220		At1g10380	At1g47400	At1g01300
At1g12090	At1g01390	At1g12330	At5g39520	At1g01390	At1g52690			At1g12090			At1g12330	At1g52690	At1g01390
At1g13080	At1g01420	At1g12500	At5g39860	At1g01420	At1g61800			At1g13080			At1g12500	At1g61800	At1g01420
At1g14280	At1g01430	At1g14345	At5g59220	At1g01430	At1g74430			At1g14280			At1g14345	At1g74430	At1g01430
At1g14700	At1g02260	At1g15000		At1g02260	At2g41190			At1g14700			At1g15000	At2g41190	At1g02260
At1g17700	At1g02300	At1g15510		At1g02300	At2g43800			At1g17700			At1g15510	At2g43800	At1g02300
At1g18620	At1g02340	At1g21500		At1g02340	At2g46680			At1g18620			At1g21500	At2g46680	At1g02340
At1g26210	At1g02450	At1g23030		At1g02450	At2g47770			At1g26210			At1g23030	At2g47770	At1g02450
At1g26920	At1g02470	At1g23205		At1g02470	At3g22910			At1g26920			At1g23205	At3g22910	At1g02470
At1g28400	At1g02630	At1g23480		At1g02630	At3g47640			At1g28400			At1g23480	At3g50970	At1g02630
At1g28670	At1g02640	At1g27120		At1g02640	At3g50970			At1g28670			At1g27120	At3g56360	At1g02640
At1g29430	At1g02710	At1g29530		At1g02710	At3g56360			At1g29430			At1g29530	At3g61890	At1g02710
At1g29510	At1g03010	At1g30440		At1g03010	At3g61890			At1g29510			At1g30440	At4g05100	At1g03010
At1g29660	At1g03300	At1g30520		At1g03300	At4g05100			At1g29660			At1g30520	At4g33905	At1g03300
At1g31690	At1g03520	At1g30530		At1g03520	At4g33905			At1g31690			At1g30530	At5g05250	At1g03520
At1g33440	At1g03580	At1g31920		At1g03580	At5g05250			At1g33440			At1g31920	At5g26920	At1g03580
At1g54200	At1g03620	At1g32450		At1g03620	At5g26920			At1g54200			At1g32450	At5g45630	At1g03620
At1g54820	At1g03820	At1g32900		At1g03820	At5g45630			At1g54820			At1g32900	At5g53870	At1g03820
At1g68520	At1g04240	At1g33240		At1g03870	At5g53870			At1g68520			At1g33240	At5g66400	At1g04240
At1g71030	At1g04400	At1g44446		At1g04240	At5g66400			At1g71030			At1g44446		At1g04400
At1g73600	At1g04800	At1g48480		At1g04400				At1g73600			At1g48480		At1g04800
At1g73830	At1g05200	At1g53730		At1g04800				At1g73830			At1g53730		At1g05200
At1g76890	At1g05300	At1g55370		At1g05200				At1g76890			At1g55370		At1g05300
At1g80080	At1g05320	At1g55960		At1g05300				At1g80080			At1g55960		At1g05320
At2g01890	At1g05420	At1g56430		At1g05320				At2g01890			At1g56430		At1g05420
At2g02950	At1g05590	At1g60000		At1g05420				At2g02950			At1g60000		At1g05590
At2g18300	At1g05610	At1g60060		At1g05590				At2g18300			At1g60060		At1g05610
At2g18570	At1g05805	At1g62960		At1g05610				At2g18570			At1g62960		At1g05805
At2g32100	At1g06080	At1g66150		At1g05805				At2g32100			At1g66150		At1g06080
At2g36430	At1g06100	At1g69523		At1g06080				At2g36430			At1g69523		At1g06100
At2g40750	At1g06460	At1g69780		At1g06100				At2g41940			At1g69780		At1g06460
At2g41940	At1g06520	At1g70280		At1g06460				At2g42320			At1g70280		At1g06520
At2g42320	At1g06540	At1g72430		At1g06520				At2g44740			At1g72430		At1g06540
At2g44740	At1g06980	At1g72970		At1g06540				At2g47440			At1g72970		At1g06980
At2g47440	At1g07050	At1g74070		At1g06980				At3g06070			At1g74070		At1g07050
At3g05800	At1g07280	At1g79720		At1g07050				At3g09580			At1g79720		At1g07280
At3g06070	At1g07640	At1g80760		At1g07280				At3g10525			At1g80760		At1g07640
At3g09580	At1g07720	At1g80870		At1g07640				At3g12610			At1g80870		At1g07720
At3g10525	At1g08090	At2g01420		At1g07720				At3g14210			At2g01420		At1g08090
At3g12610	At1g08165	At2g01760		At1g08090				At3g18050			At2g01760		At1g08165
At3g14210	At1g08310	At2g03480		At1g08165				At3g19850			At2g03480		At1g08310
At3g18050	At1g08500	At2g10940		At1g08310				At3g20820			At2g10940		At1g08500
At3g19850	At1g08810	At2g14560		At1g08500				At3g29030			At2g14560		At1g08810
At3g20820	At1g09240	At2g15090		At1g08810				At3g45160			At2g15090		At1g09240
At3g29030	At1g09250	At2g17230		At1g09240				At3g49670			At2g17230		At1g09250
At3g45160	At1g09350	At2g23000		At1g09250				At3g50560			At2g23000		At1g09350
At3g49670	At1g09500	At2g23340		At1g09350				At3g52720			At2g23340		At1g09500
At3g50560	At1g09780	At2g27420		At1g09500				At3g61550			At2g27420		At1g09780
At3g52720	At1g10060	At2g28605		At1g09750				At3g62630			At2g28605		At1g10060
At3g61550	At1g10550	At2g29290		At1g09780				At4g01330			At2g29290		At1g10550
At3g62630	At1g10760	At2g30010		At1g10060				At4g12420			At2g30010		At1g10760
At4g01330	At1g10770	At2g30150		At1g10550				At4g12970			At2g30150		At1g10770
At4g12420	At1g11185	At2g30770		At1g10760				At4g14540			At2g30770		At1g11185
At4g12970	At1g11210	At2g31270		At1g10770				At4g16563			At2g31270		At1g11210
At4g14540	At1g11260	At2g32560		At1g11185				At4g26530			At2g32560		At1g11260
At4g16563	At1g11530	At2g33330		At1g11210				At4g28780			At2g33330		At1g11530
At4g26530	At1g11540	At2g33570		At1g11260				At4g33790			At2g33570		At1g11540
At4g28780	At1g11700	At2g34620		At1g11530				At4g34760			At2g34620		At1g11700
At4g33790	At1g11740	At2g35860		At1g11540				At4g36540			At2g35860		At1g11740
At4g34760	At1g11803	At2g35960		At1g11545				At4g38840			At2g35960		At1g11803
At4g36540	At1g12010	At2g36870		At1g11700				At4g38860			At2g36870		At1g12010
At4g38840	At1g12080	At2g40100		At1g11740				At4g39770			At2g40100		At1g12080
At4g38860	At1g12110	At2g41820		At1g11803				At5g02760			At2g41820		At1g12110
At4g39770	At1g12120	At2g41950		At1g11850				At5g03120			At2g41950		At1g12120
At5g02760	At1g12150	At2g42190		At1g12010				At5g11070			At2g42190		At1g12150
At5g03120	At1g12480	At2g42300		At1g12080				At5g11420			At2g42300		At1g12480
At5g11070	At1g12845	At2g43190		At1g12090				At5g16030			At2g43190		At1g12845
At5g11420	At1g12940	At2g44210		At1g12110				At5g20630			At2g44210		At1g12940
At5g16030	At1g13110	At2g45470		At1g12120				At5g20935			At2g45470		At1g13110
At5g20630	At1g13245	At2g46710		At1g12150				At5g22920			At2g46710		At1g13245
At5g20935	At1g13250	At2g47160		At1g12480				At5g35490			At2g47160		At1g13250
At5g22920	At1g13300	At3g01440		At1g12845				At5g39080			At3g01440		At1g13300
At5g35490	At1g13430	At3g02380		At1g12940				At5g40150			At3g02380		At1g13430
At5g39080	At1g13448	At3g05180		At1g13080				At5g42750			At3g05180		At1g13448
At5g39860	At1g13470	At3g06150		At1g13110				At5g44020			At3g06150		At1g13470
At5g40150	At1g13600	At3g06770		At1g13245				At5g44130			At3g06770		At1g13600
At5g42750	At1g13650	At3g08600		At1g13250				At5g44530			At3g08600		At1g13650
At5g44020	At1g13670	At3g12110		At1g13300				At5g44680			At3g12110		At1g13670
At5g44130	At1g13700	At3g16250		At1g13430				At5g45650			At3g16250		At1g13700
At5g44530	At1g13750	At3g18000		At1g13448				At5g48490			At3g18000		At1g13750
At5g44680	At1g14190	At3g19450		At1g13470				At5g51550			At3g19450		At1g14190
At5g45650	At1g14210	At3g21190		At1g13600				At5g52280			At3g21190		At1g14210
At5g48490	At1g14600	At3g22231		At1g13650				At5g54510			At3g22231		At1g14600
At5g51550	At1g14920	At3g22760		At1g13670				At5g56040			At3g22760		At1g14920
At5g52280	At1g15010	At3g23080		At1g13700				At5g57180			At3g23080		At1g15010
At5g54510	At1g15040	At3g23410		At1g13750				At5g61420			At3g23410		At1g15040
At5g56040	At1g15260	At3g24480		At1g14190				At5g61590			At3g24480		At1g15260
At5g57180	At1g15380	At3g26700		At1g14210				At5g62730			At3g26700		At1g15380
At5g61420	At1g15550	At3g27690		At1g14280				At5g63180			At3g27690		At1g15550
At5g61590	At1g15580	At3g28040		At1g14600				At5g65730			At3g28040		At1g15580
At5g62730	At1g16000	At3g43800		At1g14700							At3g43800		At1g16000
At5g63180	At1g16370	At3g46670		At1g14920							At3g46670		At1g16370
At5g65730	At1g16400	At3g47640		At1g15010							At3g48460		At1g16400
	At1g16410	At3g48460		At1g15040							At3g56160		At1g16410
	At1g16750	At3g56160		At1g15260							At3g56370		At1g16750
	At1g16960	At3g56370		At1g15380							At3g57040		At1g16960
	At1g17430	At3g57040		At1g15550							At3g59110		At1g17430
	At1g17490	At3g59110		At1g15580							At3g59400		At1g17490
	At1g17665	At3g59400		At1g16000							At3g60320		At1g17665
	At1g17710	At3g60320		At1g16370							At3g60380		At1g17710
	At1g18000	At3g60380		At1g16400							At3g63200		At1g18000
	At1g18350	At3g63200		At1g16410							At4g00050		At1g18350
	At1g18400	At4g00050		At1g16750							At4g00480		At1g18400
	At1g18590	At4g00480		At1g16960							At4g01080		At1g18590
	At1g18710	At4g01080		At1g17430							At4g03070		At1g18710
	At1g18810	At4g03070		At1g17490							At4g08950		At1g18810
	At1g18990	At4g08950		At1g17665							At4g12730		At1g18990
	At1g19190	At4g12730		At1g17700							At4g15510		At1g19190
	At1g19200	At4g15510		At1g17710							At4g17810		At1g19200
	At1g19340	At4g17810		At1g18000							At4g18970		At1g19340
	At1g19370	At4g18970		At1g18350							At4g19530		At1g19370
	At1g19620	At4g19530		At1g18400							At4g20840		At1g19620
	At1g19740	At4g20840		At1g18590							At4g22010		At1g19740
	At1g19920	At4g22010		At1g18620							At4g23290		At1g19920
	At1g20010	At4g23290		At1g18710							At4g24390		At1g20010
	At1g20070	At4g24390		At1g18810							At4g24780		At1g20070
	At1g20190	At4g24780		At1g18990							At4g27030		At1g20190
	At1g20470	At4g27030		At1g19190							At4g27700		At1g20470
	At1g20515	At4g27700		At1g19200							At4g28310		At1g20515
	At1g20620	At4g28310		At1g19340							At4g30610		At1g20620
	At1g20696	At4g30610		At1g19370							At4g30825		At1g20696
	At1g20840	At4g30825		At1g19620							At4g32570		At1g20840
	At1g21240	At4g32570		At1g19740							At4g32980		At1g21240
	At1g21440	At4g32980		At1g19920							At4g34220		At1g21440
	At1g21460	At4g34220		At1g20010							At4g34610		At1g21460
	At1g21540	At4g34610		At1g20070							At4g35320		At1g21540
	At1g21600	At4g35320		At1g20190							At4g37080		At1g21600
	At1g21830	At4g37080		At1g20470							At4g39510		At1g21830
	At1g21840	At4g39510		At1g20515							At5g01015		At1g21840
	At1g21890	At5g01015		At1g20620							At5g01790		At1g21890
	At1g21910	At5g01790		At1g20696							At5g01890		At1g21910
	At1g21920	At5g01890		At1g20840							At5g02830		At1g21920
	At1g22150	At5g02830		At1g21240							At5g03350		At1g22150
	At1g22330	At5g03350		At1g21440							At5g07240		At1g22330
	At1g22340	At5g07240		At1g21460							At5g07580		At1g22340
	At1g22370	At5g07580		At1g21540							At5g12080		At1g22370
	At1g22500	At5g12080		At1g21600							At5g13140		At1g22500
	At1g22530	At5g13140		At1g21830							At5g13930		At1g22530
	At1g22550	At5g13930		At1g21840							At5g15350		At1g22550
	At1g22570	At5g15350		At1g21890							At5g15740		At1g22570
	At1g22640	At5g15740		At1g21910							At5g16000		At1g22640
	At1g22710	At5g16000		At1g21920							At5g16590		At1g22710
	At1g22740	At5g16590		At1g22150							At5g18690		At1g22740
	At1g22770	At5g18690		At1g22330							At5g19090		At1g22770
	At1g22990	At5g19090		At1g22340							At5g21100		At1g22990
	At1g23050	At5g21100		At1g22370							At5g28770		At1g23050
	At1g23060	At5g28770		At1g22500							At5g35790		At1g23060
	At1g23080	At5g35790		At1g22530							At5g42760		At1g23080
	At1g23110	At5g42760		At1g22550							At5g43870		At1g23110
	At1g23120	At5g43870		At1g22570							At5g44190		At1g23120
	At1g23340	At5g44190		At1g22640							At5g47610		At1g23340
	At1g23390	At5g47610		At1g22710							At5g48850		At1g23390
	At1g23840	At5g48850		At1g22740							At5g50420		At1g23840
	At1g24100	At5g50420		At1g22770							At5g51460		At1g24100
	At1g24148	At5g51460		At1g22990							At5g51720		At1g24148
	At1g24260	At5g51720		At1g23050							At5g52010		At1g24260
	At1g24270	At5g52010		At1g23060							At5g54380		At1g24270
	At1g24280	At5g54380		At1g23080							At5g54630		At1g24280
	At1g24400	At5g54630		At1g23110							At5g55480		At1g24400
	At1g24530	At5g55480		At1g23120							At5g56850		At1g24530
	At1g24577	At5g56850		At1g23340							At5g58310		At1g24577
	At1g24580	At5g58310		At1g23390							At5g60490		At1g24580
	At1g24625	At5g60490		At1g23840							At5g62140		At1g24625
	At1g25230	At5g62140		At1g24100							At5g62220		At1g25230
	At1g25440	At5g62220		At1g24148							At5g63530		At1g25440
	At1g25450	At5g63530		At1g24260							At5g63780		At1g25450
	At1g25560	At5g63780		At1g24270									At1g25560
	At1g26390			At1g24280									At1g26390
	At1g26400			At1g24400									At1g26400
	At1g26600			At1g24530									At1g26600
	At1g26762			At1g24577									At1g26762
	At1g26770			At1g24580									At1g26770
	At1g26945			At1g24625									At1g26945
	At1g27020			At1g25230									At1g27020
	At1g27660			At1g25440									At1g27660
	At1g27670			At1g25450									At1g27670
	At1g27930			At1g25560									At1g27930
	At1g28010			At1g26210									At1g28010
	At1g28050			At1g26390									At1g28050
	At1g28160			At1g26400									At1g28160
	At1g28230			At1g26600									At1g28230
	At1g28310			At1g26762									At1g28310
	At1g28330			At1g26770									At1g28330
	At1g28440			At1g26920									At1g28440
	At1g28660			At1g26945									At1g28660
	At1g28710			At1g27020									At1g28710
	At1g29395			At1g27660									At1g29395
	At1g29420			At1g27670									At1g29420
	At1g29440			At1g27930									At1g29440
	At1g29450			At1g28010									At1g29450
	At1g29460			At1g28050									At1g29460
	At1g29500			At1g28160									At1g29500
	At1g29670			At1g28230									At1g29670
	At1g30135			At1g28310									At1g30135
	At1g30210			At1g28330									At1g30210
	At1g30220			At1g28400									At1g30220
	At1g30280			At1g28440									At1g30280
	At1g30320			At1g28660									At1g30320
	At1g30360			At1g28670									At1g30360
	At1g30570			At1g28710									At1g30570
	At1g30840			At1g29395									At1g30840
	At1g30900			At1g29420									At1g30900
	At1g31040			At1g29430									At1g31040
	At1g31173			At1g29440									At1g31173
	At1g31230			At1g29450									At1g31230
	At1g31240			At1g29460									At1g31240
	At1g31490			At1g29500									At1g31490
	At1g31550			At1g29510									At1g31550
	At1g32540			At1g29660									At1g32540
	At1g32740			At1g29670									At1g32740
	At1g32780			At1g30135									At1g32780
	At1g33055			At1g30210									At1g33055
	At1g33700			At1g30220									At1g33700
	At1g33720			At1g30280									At1g33720
	At1g33811			At1g30320									At1g33811
	At1g33950			At1g30360									At1g33950
	At1g34580			At1g30570									At1g34580
	At1g34640			At1g30840									At1g34640
	At1g35612			At1g30900									At1g35612
	At1g36940			At1g31040									At1g36940
	At1g42490			At1g31173									At1g42490
	At1g43675			At1g31230									At1g43675
	At1g44100			At1g31240									At1g44100
	At1g44160			At1g31490									At1g44160
	At1g44224			At1g31550									At1g44224
	At1g44382			At1g31690									At1g44382
	At1g44800			At1g32540									At1g44800
	At1g44830			At1g32740									At1g44830
	At1g45145			At1g32780									At1g45145
	At1g45249			At1g33055									At1g45249
	At1g45616			At1g33440									At1g45616
	At1g46554			At1g33700									At1g46554
	At1g46768			At1g33720									At1g46768
	At1g47655			At1g33811									At1g47655
	At1g48260			At1g33950									At1g48260
	At1g48330			At1g34580									At1g48330
	At1g48780			At1g34640									At1g48780
	At1g49130			At1g35612									At1g49130
	At1g49200			At1g36940									At1g49200
	At1g49210			At1g42490									At1g49210
	At1g49220			At1g43675									At1g49220
	At1g49230			At1g44100									At1g49230
	At1g49310			At1g44160									At1g49310
	At1g49370			At1g44224									At1g49370
	At1g49470			At1g44382									At1g49470
	At1g49530			At1g44800									At1g49530
	At1g49650			At1g44830									At1g49650
	At1g49660			At1g45145									At1g49660
	At1g49860			At1g45249									At1g49860
	At1g49980			At1g45616									At1g49980
	At1g50040			At1g46554									At1g50040
	At1g50420			At1g46768									At1g50420
	At1g51140			At1g47655									At1g51140
	At1g51170			At1g48260									At1g51170
	At1g51440			At1g48330									At1g51440
	At1g51610			At1g48780									At1g51610
	At1g51790			At1g49130									At1g51790
	At1g51830			At1g49200									At1g51830
	At1g51850			At1g49210									At1g51850
	At1g51940			At1g49220									At1g51940
	At1g52190			At1g49230									At1g52190
	At1g52250			At1g49310									At1g52250
	At1g52290			At1g49370									At1g52290
	At1g52342			At1g49470									At1g52342
	At1g52720			At1g49530									At1g52720
	At1g52750			At1g49650									At1g52750
	At1g52800			At1g49660									At1g52800
	At1g52830			At1g49860									At1g52830
	At1g52890			At1g49980									At1g52890
	At1g52940			At1g50040									At1g52940
	At1g53035			At1g50420									At1g53035
	At1g53040			At1g51140									At1g53040
	At1g53100			At1g51170									At1g53100
	At1g53230			At1g51440									At1g53230
	At1g53840			At1g51610									At1g53840
	At1g53870			At1g51790									At1g53870
	At1g53885			At1g51830									At1g53885
	At1g54120			At1g51850									At1g54120
	At1g54410			At1g51940									At1g54410
	At1g54570			At1g52190									At1g54570
	At1g54660			At1g52250									At1g54660
	At1g55152			At1g52290									At1g55152
	At1g55380			At1g52342									At1g55380
	At1g55940			At1g52720									At1g55940
	At1g56010			At1g52750									At1g56010
	At1g56220			At1g52800									At1g56220
	At1g56650			At1g52830									At1g56650
	At1g56710			At1g52890									At1g56710
	At1g58225			At1g52940									At1g58225
	At1g59730			At1g53035									At1g59730
	At1g59920			At1g53040									At1g59920
	At1g59930			At1g53100									At1g59930
	At1g60010			At1g53230									At1g60010
	At1g60140			At1g53840									At1g60140
	At1g60450			At1g53870									At1g60450
	At1g60680			At1g53885									At1g60680
	At1g60800			At1g54120									At1g60800
	At1g61070			At1g54200									At1g61070
	At1g61120			At1g54410									At1g61120
	At1g61240			At1g54570									At1g61240
	At1g61255			At1g54660									At1g61255
	At1g61610			At1g54820									At1g61610
	At1g61740			At1g55152									At1g61740
	At1g62030			At1g55380									At1g62030
	At1g62400			At1g55940									At1g62400
	At1g62480			At1g56010									At1g62480
	At1g62560			At1g56220									At1g62560
	At1g62580			At1g56650									At1g62580
	At1g62770			At1g56710									At1g62770
	At1g62800			At1g58225									At1g62800
	At1g62835			At1g59730									At1g62835
	At1g62930			At1g59920									At1g62930
	At1g63130			At1g59930									At1g63130
	At1g63400			At1g60010									At1g63400
	At1g63710			At1g60140									At1g63710
	At1g63880			At1g60450									At1g63880
	At1g64330			At1g60680									At1g64330
	At1g64405			At1g60800									At1g64405
	At1g64625			At1g61070									At1g64625
	At1g64640			At1g61120									At1g64640
	At1g64690			At1g61240									At1g64690
	At1g64730			At1g61255									At1g64730
	At1g65010			At1g61610									At1g65010
	At1g65370			At1g61740									At1g65370
	At1g65481			At1g62030									At1g65481
	At1g65790			At1g62400									At1g65790
	At1g65860			At1g62480									At1g65860
	At1g65890			At1g62560									At1g65890
	At1g65985			At1g62580									At1g65985
	At1g66180			At1g62770									At1g66180
	At1g66230			At1g62800									At1g66230
	At1g66345			At1g62835									At1g66345
	At1g66350			At1g62930									At1g66350
	At1g66370			At1g63130									At1g66370
	At1g66860			At1g63400									At1g66860
	At1g66870			At1g63710									At1g66870
	At1g66890			At1g63880									At1g66890
	At1g67050			At1g64330									At1g67050
	At1g67100			At1g64405									At1g67100
	At1g67265			At1g64625									At1g67265
	At1g67330			At1g64640									At1g67330
	At1g67510			At1g64690									At1g67510
	At1g67600			At1g64730									At1g67600
	At1g67710			At1g65010									At1g67710
	At1g67910			At1g65370									At1g67910
	At1g68020			At1g65481									At1g68020
	At1g68050			At1g65790									At1g68050
	At1g68130			At1g65860									At1g68130
	At1g68190			At1g65890									At1g68190
	At1g68238			At1g65985									At1g68238
	At1g68350			At1g66180									At1g68350
	At1g68360			At1g66230									At1g68360
	At1g68500			At1g66345									At1g68500
	At1g68560			At1g66350									At1g68560
	At1g68740			At1g66370									At1g68740
	At1g68800			At1g66860									At1g68800
	At1g68870			At1g66870									At1g68870
	At1g69040			At1g66890									At1g69040
	At1g69160			At1g67050									At1g69160
	At1g69330			At1g67100									At1g69330
	At1g69530			At1g67265									At1g69530
	At1g69545			At1g67330									At1g69545
	At1g69570			At1g67510									At1g69570
	At1g69572			At1g67600									At1g69572
	At1g69580			At1g67710									At1g69580
	At1g69760			At1g67910									At1g69760
	At1g69830			At1g68020									At1g69830
	At1g69870			At1g68050									At1g69870
	At1g69880			At1g68130									At1g69880
	At1g70020			At1g68190									At1g70020
	At1g70290			At1g68238									At1g70290
	At1g70560			At1g68350									At1g70560
	At1g70690			At1g68360									At1g70690
	At1g70700			At1g68500									At1g70700
	At1g70800			At1g68520									At1g70800
	At1g70820			At1g68560									At1g70820
	At1g70890			At1g68740									At1g70890
	At1g70920			At1g68800									At1g70920
	At1g70940			At1g68870									At1g70940
	At1g71390			At1g69040									At1g71390
	At1g71710			At1g69160									At1g71710
	At1g71910			At1g69330									At1g71910
	At1g71970			At1g69530									At1g71970
	At1g72070			At1g69545									At1g72070
	At1g72130			At1g69570									At1g72130
	At1g72150			At1g69572									At1g72150
	At1g72230			At1g69580									At1g72230
	At1g72600			At1g69760									At1g72600
	At1g72620			At1g69830									At1g72620
	At1g72830			At1g69870									At1g72830
	At1g72890			At1g69880									At1g72890
	At1g73010			At1g70020									At1g73010
	At1g73220			At1g70290									At1g73220
	At1g73260			At1g70560									At1g73260
	At1g74055			At1g70690									At1g74055
	At1g74080			At1g70700									At1g74080
	At1g74090			At1g70800									At1g74090
	At1g74200			At1g70820									At1g74200
	At1g74458			At1g70890									At1g74458
	At1g74660			At1g70920									At1g74660
	At1g74670			At1g70940									At1g74670
	At1g74930			At1g71030									At1g74930
	At1g74940			At1g71390									At1g74940
	At1g75360			At1g71710									At1g75360
	At1g75380			At1g71910									At1g75380
	At1g75500			At1g71970									At1g75500
	At1g75580			At1g72070									At1g75580
	At1g75770			At1g72130									At1g75770
	At1g75780			At1g72150									At1g75780
	At1g75820			At1g72230									At1g75820
	At1g75880			At1g72600									At1g75880
	At1g75900			At1g72620									At1g75900
	At1g75960			At1g72830									At1g75960
	At1g76110			At1g72890									At1g76110
	At1g76160			At1g73010									At1g76160
	At1g76410			At1g73220									At1g76410
	At1g76430			At1g73260									At1g76430
	At1g76640			At1g73600									At1g76640
	At1g76800			At1g73830									At1g76800
	At1g77120			At1g74055									At1g77120
	At1g77145			At1g74080									At1g77145
	At1g77210			At1g74090									At1g77210
	At1g77330			At1g74200									At1g77330
	At1g77640			At1g74458									At1g77640
	At1g77760			At1g74660									At1g77760
	At1g77870			At1g74670									At1g77870
	At1g78170			At1g74930									At1g78170
	At1g78230			At1g74940									At1g78230
	At1g78240			At1g75360									At1g78240
	At1g78270			At1g75380									At1g78270
	At1g78370			At1g75500									At1g78370
	At1g78450			At1g75580									At1g78450
	At1g78530			At1g75770									At1g78530
	At1g78830			At1g75780									At1g78830
	At1g78970			At1g75820									At1g78970
	At1g78995			At1g75880									At1g78995
	At1g79110			At1g75900									At1g79110
	At1g79160			At1g75960									At1g79160
	At1g79310			At1g76110									At1g79310
	At1g79400			At1g76160									At1g79400
	At1g79460			At1g76410									At1g79460
	At1g79700			At1g76430									At1g79700
	At1g79770			At1g76640									At1g79770
	At1g80130			At1g76800									At1g80130
	At1g80310			At1g76890									At1g80310
	At1g80440			At1g77120									At1g80440
	At1g80650			At1g77145									At1g80650
	At1g80920			At1g77210									At1g80920
	At1g80940			At1g77330									At1g80940
	At2g01020			At1g77640									At2g01020
	At2g01505			At1g77760									At2g01505
	At2g01530			At1g77870									At2g01530
	At2g01670			At1g78170									At2g01670
	At2g01880			At1g78230									At2g01880
	At2g02020			At1g78240									At2g02020
	At2g02080			At1g78270									At2g02080
	At2g02100			At1g78370									At2g02100
	At2g02130			At1g78450									At2g02130
	At2g02580			At1g78530									At2g02580
	At2g02810			At1g78830									At2g02810
	At2g02850			At1g78970									At2g02850
	At2g02980			At1g78995									At2g02980
	At2g02990			At1g79110									At2g02990
	At2g03310			At1g79160									At2g03310
	At2g03440			At1g79310									At2g03440
	At2g03570			At1g79400									At2g03570
	At2g03750			At1g79460									At2g03750
	At2g03890			At1g79700									At2g03890
	At2g03980			At1g79770									At2g03980
	At2g04160			At1g80080									At2g04160
	At2g04240			At1g80130									At2g04240
	At2g04450			At1g80310									At2g04450
	At2g04570			At1g80440									At2g04570
	At2g04622			At1g80650									At2g04622
	At2g05160			At1g80920									At2g05160
	At2g05518			At1g80940									At2g05518
	At2g05540			At2g01020									At2g05540
	At2g06002			At2g01505									At2g06002
	At2g06820			At2g01530									At2g06820
	At2g06850			At2g01670									At2g06850
	At2g07600			At2g01880									At2g07600
	At2g07680			At2g01890									At2g07680
	At2g07774			At2g02020									At2g07774
	At2g07815			At2g02080									At2g07815
	At2g10606			At2g02100									At2g10606
	At2g11150			At2g02130									At2g11150
	At2g11810			At2g02580									At2g11810
	At2g13810			At2g02810									At2g13810
	At2g13820			At2g02850									At2g13820
	At2g13851			At2g02950									At2g13851
	At2g14247			At2g02980									At2g14247
	At2g14580			At2g02990									At2g14580
	At2g14610			At2g03310									At2g14610
	At2g14750			At2g03440									At2g14750
	At2g14890			At2g03570									At2g14890
	At2g15040			At2g03750									At2g15040
	At2g15050			At2g03890									At2g15050
	At2g15080			At2g03980									At2g15080
	At2g15120			At2g04160									At2g15120
	At2g15620			At2g04240									At2g15620
	At2g15680			At2g04450									At2g15680
	At2g15830			At2g04570									At2g15830
	At2g15890			At2g04622									At2g15890
	At2g15970			At2g05160									At2g15970
	At2g16060			At2g05518									At2g16060
	At2g16430			At2g05540									At2g16430
	At2g16750			At2g06002									At2g16750
	At2g17140			At2g06820									At2g17140
	At2g17450			At2g06850									At2g17450
	At2g17850			At2g07600									At2g17850
	At2g17880			At2g07680									At2g17880
	At2g18010			At2g07774									At2g18010
	At2g18130			At2g07815									At2g18130
	At2g18480			At2g10606									At2g18480
	At2g18560			At2g11150									At2g18560
	At2g18650			At2g11810									At2g18650
	At2g18700			At2g13810									At2g18700
	At2g18969			At2g13820									At2g18969
	At2g18980			At2g13851									At2g18980
	At2g19110			At2g14247									At2g19110
	At2g19190			At2g14580									At2g19190
	At2g19660			At2g14610									At2g19660
	At2g19800			At2g14750									At2g19800
	At2g19980			At2g14890									At2g19980
	At2g19990			At2g15040									At2g19990
	At2g20440			At2g15050									At2g20440
	At2g20570			At2g15080									At2g20570
	At2g20610			At2g15120									At2g20610
	At2g20670			At2g15620									At2g20670
	At2g20880			At2g15680									At2g20880
	At2g21050			At2g15830									At2g21050
	At2g21080			At2g15890									At2g21080
	At2g21185			At2g15970									At2g21185
	At2g21188			At2g16060									At2g21188
	At2g21200			At2g16430									At2g21200
	At2g21210			At2g16750									At2g21210
	At2g21380			At2g17140									At2g21380
	At2g21430			At2g17450									At2g21430
	At2g21560			At2g17850									At2g21560
	At2g21650			At2g17880									At2g21650
	At2g21660			At2g18010									At2g21660
	At2g22122			At2g18130									At2g22122
	At2g22190			At2g18300									At2g22190
	At2g22200			At2g18480									At2g22200
	At2g22330			At2g18560									At2g22330
	At2g22335			At2g18570									At2g22335
	At2g22450			At2g18650									At2g22450
	At2g22770			At2g18700									At2g22770
	At2g22795			At2g18969									At2g22795
	At2g22800			At2g18980									At2g22800
	At2g22810			At2g19110									At2g22810
	At2g22930			At2g19190									At2g22930
	At2g23130			At2g19660									At2g23130
	At2g23170			At2g19800									At2g23170
	At2g23180			At2g19980									At2g23180
	At2g23430			At2g19990									At2g23430
	At2g23560			At2g20440									At2g23560
	At2g23755			At2g20570									At2g23755
	At2g23910			At2g20610									At2g23910
	At2g24762			At2g20670									At2g24762
	At2g25150			At2g20880									At2g25150
	At2g25200			At2g21050									At2g25200
	At2g25450			At2g21080									At2g25450
	At2g25680			At2g21185									At2g25680
	At2g25780			At2g21188									At2g25780
	At2g25900			At2g21200									At2g25900
	At2g26130			At2g21210									At2g26130
	At2g26250			At2g21380									At2g26250
	At2g26360			At2g21430									At2g26360
	At2g26400			At2g21560									At2g26400
	At2g26440			At2g21650									At2g26440
	At2g26640			At2g21660									At2g26640
	At2g26695			At2g22122									At2g26695
	At2g26710			At2g22190									At2g26710
	At2g26730			At2g22200									At2g26730
	At2g27190			At2g22330									At2g27190
	At2g27920			At2g22335									At2g27920
	At2g28305			At2g22450									At2g28305
	At2g28410			At2g22770									At2g28410
	At2g28550			At2g22795									At2g28550
	At2g28630			At2g22800									At2g28630
	At2g28660			At2g22810									At2g28660
	At2g28720			At2g22930									At2g28720
	At2g28740			At2g23130									At2g28740
	At2g28810			At2g23170									At2g28810
	At2g28870			At2g23180									At2g28870
	At2g28900			At2g23430									At2g28900
	At2g28930			At2g23560									At2g28930
	At2g28950			At2g23755									At2g28950
	At2g29045			At2g23910									At2g29045
	At2g29090			At2g24762									At2g29090
	At2g29170			At2g25150									At2g29170
	At2g29280			At2g25200									At2g29280
	At2g29300			At2g25450									At2g29300
	At2g29310			At2g25680									At2g29310
	At2g29350			At2g25780									At2g29350
	At2g29370			At2g25900									At2g29370
	At2g29440			At2g26130									At2g29440
	At2g29450			At2g26250									At2g29450
	At2g29870			At2g26360									At2g29870
	At2g30210			At2g26400									At2g30210
	At2g30424			At2g26440									At2g30424
	At2g30550			At2g26640									At2g30550
	At2g30600			At2g26695									At2g30600
	At2g30670			At2g26710									At2g30670
	At2g30840			At2g26730									At2g30840
	At2g30860			At2g27190									At2g30860
	At2g30930			At2g27920									At2g30930
	At2g31180			At2g28305									At2g31180
	At2g31290			At2g28410									At2g31290
	At2g31790			At2g28550									At2g31790
	At2g31900			At2g28630									At2g31900
	At2g32010			At2g28660									At2g32010
	At2g32150			At2g28720									At2g32150
	At2g32660			At2g28740									At2g32660
	At2g32970			At2g28810									At2g32970
	At2g33170			At2g28870									At2g33170
	At2g33750			At2g28900									At2g33750
	At2g33830			At2g28930									At2g33830
	At2g33850			At2g28950									At2g33850
	At2g34010			At2g29045									At2g34010
	At2g34210			At2g29090									At2g34210
	At2g34390			At2g29170									At2g34390
	At2g34430			At2g29280									At2g34430
	At2g34490			At2g29300									At2g34490
	At2g34600			At2g29310									At2g34600
	At2g34930			At2g29350									At2g34940
	At2g34940			At2g29370									At2g35075
	At2g35075			At2g29440									At2g35290
	At2g35290			At2g29450									At2g36050
	At2g36050			At2g29870									At2g36053
	At2g36053			At2g30210									At2g36110
	At2g36110			At2g30424									At2g36120
	At2g36120			At2g30550									At2g36390
	At2g36390			At2g30600									At2g36410
	At2g36410			At2g30670									At2g36470
	At2g36470			At2g30840									At2g36630
	At2g36630			At2g30860									At2g36650
	At2g36650			At2g30930									At2g36881
	At2g36881			At2g31180									At2g37030
	At2g37030			At2g31290									At2g37130
	At2g37130			At2g31790									At2g37280
	At2g37280			At2g31900									At2g37310
	At2g37310			At2g32010									At2g37330
	At2g37330			At2g32100									At2g37380
	At2g37380			At2g32150									At2g37460
	At2g37460			At2g32660									At2g37530
	At2g37530			At2g32970									At2g37640
	At2g37640			At2g33170									At2g37740
	At2g37740			At2g33750									At2g37870
	At2g37870			At2g33830									At2g37900
	At2g37900			At2g33850									At2g37950
	At2g37950			At2g34010									At2g38120
	At2g38120			At2g34210									At2g38170
	At2g38170			At2g34390									At2g38300
	At2g38300			At2g34430									At2g38600
	At2g38600			At2g34490									At2g38820
	At2g38820			At2g34600									At2g38940
	At2g38940			At2g34940									At2g39010
	At2g39010			At2g35075									At2g39030
	At2g39030			At2g35290									At2g39510
	At2g39510			At2g36050									At2g39681
	At2g39681			At2g36053									At2g39782
	At2g39782			At2g36110									At2g39850
	At2g39850			At2g36120									At2g39900
	At2g39900			At2g36390									At2g39920
	At2g39920			At2g36410									At2g40080
	At2g40080			At2g36430									At2g40130
	At2g40130			At2g36470									At2g40260
	At2g40260			At2g36630									At2g40330
	At2g40330			At2g36650									At2g40435
	At2g40435			At2g36881									At2g40475
	At2g40475			At2g37030									At2g40530
	At2g40530			At2g37130									At2g40610
	At2g40610			At2g37280									At2g40670
	At2g40670			At2g37310									At2g40900
	At2g40900			At2g37330									At2g40940
	At2g40940			At2g37380									At2g41230
	At2g41230			At2g37460									At2g41250
	At2g41250			At2g37530									At2g41480
	At2g41480			At2g37640									At2g41510
	At2g41510			At2g37740									At2g41540
	At2g41540			At2g37870									At2g41560
	At2g41560			At2g37900									At2g42170
	At2g42170			At2g37950									At2g42280
	At2g42280			At2g38120									At2g42380
	At2g42380			At2g38170									At2g42388
	At2g42388			At2g38300									At2g42530
	At2g42530			At2g38600									At2g42760
	At2g42760			At2g38820									At2g42870
	At2g42870			At2g38940									At2g42900
	At2g42900			At2g39010									At2g42990
	At2g42990			At2g39030									At2g43010
	At2g43010			At2g39510									At2g43060
	At2g43060			At2g39681									At2g43100
	At2g43100			At2g39782									At2g43445
	At2g43445			At2g39850									At2g43530
	At2g43530			At2g39900									At2g43535
	At2g43535			At2g39920									At2g43550
	At2g43550			At2g40080									At2g43570
	At2g43570			At2g40130									At2g43590
	At2g43590			At2g40260									At2g43600
	At2g43600			At2g40330									At2g43620
	At2g43620			At2g40435									At2g43880
	At2g43880			At2g40475									At2g44130
	At2g44130			At2g40530									At2g44230
	At2g44230			At2g40610									At2g44240
	At2g44240			At2g40670									At2g44570
	At2g44570			At2g40900									At2g44578
	At2g44578			At2g40940									At2g44940
	At2g44940			At2g41230									At2g45130
	At2g45130			At2g41250									At2g45135
	At2g45135			At2g41480									At2g45180
	At2g45180			At2g41510									At2g45315
	At2g45315			At2g41540									At2g45350
	At2g45350			At2g41560									At2g45450
	At2g45450			At2g41940									At2g45720
	At2g45720			At2g42170									At2g45900
	At2g45900			At2g42280									At2g46510
	At2g46510			At2g42320									At2g46530
	At2g46530			At2g42380									At2g46570
	At2g46570			At2g42388									At2g46640
	At2g46640			At2g42530									At2g46650
	At2g46650			At2g42760									At2g46660
	At2g46660			At2g42870									At2g46690
	At2g46690			At2g42900									At2g46870
	At2g46870			At2g42990									At2g46880
	At2g46880			At2g43010									At2g46970
	At2g46970			At2g43060									At2g47270
	At2g47270			At2g43100									At3g01350
	At3g01350			At2g43445									At3g01420
	At3g01420			At2g43530									At3g01490
	At3g01490			At2g43535									At3g01690
	At3g01690			At2g43550									At3g01750
	At3g01750			At2g43570									At3g01940
	At3g01940			At2g43590									At3g01960
	At3g01960			At2g43600									At3g02020
	At3g02020			At2g43620									At3g02040
	At3g02040			At2g43880									At3g02170
	At3g02170			At2g44130									At3g02240
	At3g02240			At2g44230									At3g02885
	At3g02885			At2g44240									At3g03190
	At3g03190			At2g44570									At3g03470
	At3g03470			At2g44578									At3g03820
	At3g03820			At2g44740									At3g03840
	At3g03840			At2g44940									At3g03850
	At3g03850			At2g45130									At3g04530
	At3g04530			At2g45135									At3g04550
	At3g04550			At2g45180									At3g04717
	At3g04717			At2g45315									At3g04720
	At3g04720			At2g45350									At3g04760
	At3g04760			At2g45450									At3g04910
	At3g04910			At2g45720									At3g04980
	At3g04980			At2g45900									At3g05120
	At3g05120			At2g46510									At3g05140
	At3g05140			At2g46530									At3g05150
	At3g05150			At2g46570									At3g05160
	At3g05160			At2g46640									At3g05220
	At3g05220			At2g46650									At3g05630
	At3g05630			At2g46660									At3g05880
	At3g05880			At2g46690									At3g05936
	At3g05936			At2g46870									At3g06750
	At3g06750			At2g46880									At3g07000
	At3g07000			At2g46970									At3g07010
	At3g07010			At2g47270									At3g07130
	At3g07130			At2g47440									At3g07340
	At3g07340			At3g01350									At3g07460
	At3g07460			At3g01420									At3g07650
	At3g07650			At3g01490									At3g07990
	At3g07990			At3g01690									At3g08490
	At3g08490			At3g01750									At3g08660
	At3g08660			At3g01940									At3g09220
	At3g09220			At3g01960									At3g09290
	At3g09290			At3g02020									At3g09450
	At3g09450			At3g02040									At3g09550
	At3g09550			At3g02170									At3g09922
	At3g09922			At3g02240									At3g10040
	At3g10040			At3g02885									At3g10080
	At3g10080			At3g03190									At3g10150
	At3g10150			At3g03470									At3g10520
	At3g10520			At3g03820									At3g11150
	At3g11150			At3g03840									At3g11660
	At3g11660			At3g03850									At3g11700
	At3g11700			At3g04530									At3g12710
	At3g12710			At3g04550									At3g12750
	At3g12750			At3g04717									At3g12770
	At3g12770			At3g04720									At3g12820
	At3g12820			At3g04760									At3g12830
	At3g12830			At3g04910									At3g12915
	At3g12915			At3g04980									At3g12920
	At3g12920			At3g05120									At3g13061
	At3g13061			At3g05140									At3g13672
	At3g13672			At3g05150									At3g13682
	At3g13682			At3g05160									At3g13720
	At3g13720			At3g05220									At3g13730
	At3g13730			At3g05630									At3g13740
	At3g13740			At3g05880									At3g13750
	At3g13750			At3g05936									At3g13820
	At3g13820			At3g06070									At3g13980
	At3g13980			At3g06750									At3g14280
	At3g14280			At3g07000									At3g14310
	At3g14310			At3g07010									At3g14370
	At3g14370			At3g07130									At3g14560
	At3g14560			At3g07340									At3g14730
	At3g14730			At3g07460									At3g14760
	At3g14760			At3g07650									At3g15270
	At3g15270			At3g07990									At3g15440
	At3g15440			At3g08490									At3g15450
	At3g15450			At3g08660									At3g15500
	At3g15500			At3g09220									At3g15510
	At3g15510			At3g09290									At3g15536
	At3g15536			At3g09450									At3g15570
	At3g15570			At3g09550									At3g15630
	At3g15630			At3g09580									At3g15720
	At3g15720			At3g09922									At3g15770
	At3g15770			At3g10040									At3g15840
	At3g15840			At3g10080									At3g16120
	At3g16120			At3g10150									At3g16180
	At3g16180			At3g10520									At3g16240
	At3g16240			At3g10525									At3g16370
	At3g16370			At3g11150									At3g16570
	At3g16570			At3g11660									At3g16690
	At3g16690			At3g11700									At3g16770
	At3g16770			At3g12610									At3g17050
	At3g17050			At3g12710									At3g17070
	At3g17070			At3g12750									At3g17185
	At3g17185			At3g12770									At3g17190
	At3g17190			At3g12820									At3g18080
	At3g18080			At3g12830									At3g18320
	At3g18320			At3g12915									At3g18773
	At3g18773			At3g12920									At3g19030
	At3g19030			At3g13061									At3g19200
	At3g19200			At3g13672									At3g19350
	At3g19350			At3g13682									At3g19400
	At3g19400			At3g13720									At3g19710
	At3g19710			At3g13730									At3g19960
	At3g19960			At3g13740									At3g20015
	At3g20015			At3g13750									At3g20210
	At3g20210			At3g13820									At3g20395
	At3g20395			At3g13980									At3g20470
	At3g20470			At3g14210									At3g20810
	At3g20810			At3g14280									At3g21310
	At3g21310			At3g14310									At3g21460
	At3g21460			At3g14370									At3g21500
	At3g21500			At3g14560									At3g21530
	At3g21530			At3g14730									At3g21620
	At3g21620			At3g14760									At3g21680
	At3g21680			At3g15270									At3g21870
	At3g21870			At3g15440									At3g22104
	At3g22104			At3g15450									At3g22142
	At3g22142			At3g15500									At3g22275
	At3g22275			At3g15510									At3g22740
	At3g22740			At3g15536									At3g22750
	At3g22750			At3g15570									At3g22820
	At3g22820			At3g15630									At3g22830
	At3g22830			At3g15720									At3g23020
	At3g23020			At3g15770									At3g23030
	At3g23030			At3g15840									At3g23050
	At3g23050			At3g16120									At3g23110
	At3g23110			At3g16180									At3g23120
	At3g23120			At3g16240									At3g23450
	At3g23450			At3g16370									At3g23470
	At3g23470			At3g16570									At3g23480
	At3g23480			At3g16690									At3g23870
	At3g23870			At3g16770									At3g23880
	At3g23880			At3g17050									At3g24140
	At3g24140			At3g17070									At3g24230
	At3g24230			At3g17185									At3g24520
	At3g24520			At3g17190									At3g24715
	At3g24715			At3g18050									At3g24982
	At3g24982			At3g18080									At3g25010
	At3g25010			At3g18320									At3g25130
	At3g25130			At3g18773									At3g25180
	At3g25180			At3g19030									At3g25560
	At3g25560			At3g19200									At3g25570
	At3g25570			At3g19350									At3g25590
	At3g25590			At3g19400									At3g25690
	At3g25690			At3g19710									At3g25710
	At3g25710			At3g19850									At3g25717
	At3g25717			At3g19960									At3g25760
	At3g25760			At3g20015									At3g25790
	At3g25790			At3g20210									At3g25870
	At3g25870			At3g20395									At3g25882
	At3g25882			At3g20470									At3g26165
	At3g26165			At3g20810									At3g26235
	At3g26235			At3g20820									At3g26280
	At3g26280			At3g21310									At3g26290
	At3g26290			At3g21460									At3g26520
	At3g26520			At3g21500									At3g26580
	At3g26580			At3g21530									At3g26740
	At3g26740			At3g21620									At3g26760
	At3g26760			At3g21680									At3g27027
	At3g27027			At3g21870									At3g27030
	At3g27030			At3g22104									At3g27210
	At3g27210			At3g22142									At3g27360
	At3g27360			At3g22275									At3g27400
	At3g27400			At3g22740									At3g27500
	At3g27500			At3g22750									At3g27540
	At3g27540			At3g22820									At3g27960
	At3g27960			At3g22830									At3g28060
	At3g28060			At3g23020									At3g28070
	At3g28070			At3g23030									At3g28130
	At3g28130			At3g23050									At3g28180
	At3g28180			At3g23110									At3g28270
	At3g28270			At3g23120									At3g28290
	At3g28290			At3g23450									At3g28310
	At3g28310			At3g23470									At3g28420
	At3g28420			At3g23480									At3g28510
	At3g28510			At3g23870									At3g28540
	At3g28540			At3g23880									At3g28860
	At3g28860			At3g24140									At3g28910
	At3g28910			At3g24230									At3g28920
	At3g28920			At3g24520									At3g28960
	At3g28960			At3g24715									At3g29035
	At3g29035			At3g24982									At3g29240
	At3g29240			At3g25010									At3g29250
	At3g29250			At3g25130									At3g29252
	At3g29252			At3g25180									At3g29320
	At3g29320			At3g25560									At3g29370
	At3g29370			At3g25570									At3g29590
	At3g29590			At3g25590									At3g29970
	At3g29970			At3g25690									At3g30180
	At3g30180			At3g25710									At3g30720
	At3g30720			At3g25717									At3g30725
	At3g30725			At3g25760									At3g32990
	At3g32990			At3g25790									At3g42130
	At3g42130			At3g25870									At3g42800
	At3g42800			At3g25882									At3g42850
	At3g42850			At3g26165									At3g43110
	At3g43110			At3g26235									At3g43430
	At3g43430			At3g26280									At3g43670
	At3g43670			At3g26290									At3g43720
	At3g43720			At3g26520									At3g43790
	At3g43790			At3g26580									At3g44120
	At3g44120			At3g26740									At3g44260
	At3g44260			At3g26760									At3g44300
	At3g44300			At3g27027									At3g44350
	At3g44350			At3g27030									At3g44420
	At3g44420			At3g27210									At3g44510
	At3g44510			At3g27360									At3g44820
	At3g44820			At3g27400									At3g45230
	At3g45230			At3g27500									At3g45260
	At3g45260			At3g27540									At3g45780
	At3g45780			At3g27960									At3g45850
	At3g45850			At3g28060									At3g45860
	At3g45860			At3g28070									At3g45930
	At3g45930			At3g28130									At3g45940
	At3g45940			At3g28180									At3g45960
	At3g45960			At3g28270									At3g45970
	At3g45970			At3g28290									At3g46120
	At3g46120			At3g28310									At3g46130
	At3g46130			At3g28420									At3g46280
	At3g46280			At3g28510									At3g46300
	At3g46300			At3g28540									At3g46320
	At3g46320			At3g28860									At3g46490
	At3g46490			At3g28910									At3g46640
	At3g46640			At3g28920									At3g46658
	At3g46658			At3g28960									At3g46880
	At3g46880			At3g29030									At3g46970
	At3g46970			At3g29035									At3g47380
	At3g47380			At3g29240									At3g47480
	At3g47480			At3g29250									At3g47500
	At3g47500			At3g29252									At3g47510
	At3g47510			At3g29320									At3g47570
	At3g47570			At3g29370									At3g47600
	At3g47600			At3g29590									At3g47720
	At3g47720			At3g29970									At3g47800
	At3g47800			At3g30180									At3g47980
	At3g47980			At3g30720									At3g48080
	At3g48080			At3g30725									At3g48100
	At3g48100			At3g32990									At3g48260
	At3g48260			At3g42130									At3g48360
	At3g48360			At3g42800									At3g48410
	At3g48410			At3g42850									At3g48490
	At3g48490			At3g43110									At3g48520
	At3g48520			At3g43430									At3g48720
	At3g48720			At3g43670									At3g48740
	At3g48740			At3g43720									At3g48970
	At3g48970			At3g43790									At3g49260
	At3g49260			At3g44120									At3g49630
	At3g49630			At3g44260									At3g49790
	At3g49790			At3g44300									At3g49940
	At3g49940			At3g44350									At3g49970
	At3g49970			At3g44420									At3g50010
	At3g50010			At3g44510									At3g50120
	At3g50120			At3g44820									At3g50140
	At3g50140			At3g45160									At3g50270
	At3g50270			At3g45230									At3g50280
	At3g50280			At3g45260									At3g50310
	At3g50310			At3g45780									At3g50340
	At3g50340			At3g45850									At3g50450
	At3g50450			At3g45860									At3g50570
	At3g50570			At3g45930									At3g50700
	At3g50700			At3g45940									At3g50740
	At3g50740			At3g45960									At3g50750
	At3g50750			At3g45970									At3g50770
	At3g50770			At3g46120									At3g51210
	At3g51210			At3g46130									At3g51400
	At3g51400			At3g46280									At3g51470
	At3g51470			At3g46300									At3g51600
	At3g51600			At3g46320									At3g51660
	At3g51660			At3g46490									At3g51710
	At3g51710			At3g46640									At3g51860
	At3g51860			At3g46658									At3g52840
	At3g52840			At3g46880									At3g53232
	At3g53232			At3g46970									At3g53250
	At3g53250			At3g47380									At3g53365
	At3g53365			At3g47480									At3g53720
	At3g53720			At3g47500									At3g53800
	At3g53800			At3g47510									At3g53850
	At3g53850			At3g47570									At3g54030
	At3g54030			At3g47600									At3g54260
	At3g54260			At3g47720									At3g54340
	At3g54340			At3g47800									At3g54600
	At3g54600			At3g47980									At3g54700
	At3g54700			At3g48080									At3g54780
	At3g54780			At3g48100									At3g54830
	At3g54830			At3g48260									At3g54880
	At3g54880			At3g48360									At3g55240
	At3g55240			At3g48410									At3g55420
	At3g55420			At3g48490									At3g55630
	At3g55630			At3g48520									At3g55760
	At3g55760			At3g48720									At3g56040
	At3g56040			At3g48740									At3g56275
	At3g56275			At3g48970									At3g56380
	At3g56380			At3g49260									At3g57157
	At3g57157			At3g49630									At3g57430
	At3g57430			At3g49670									At3g57790
	At3g57790			At3g49790									At3g58070
	At3g58070			At3g49940									At3g58850
	At3g58850			At3g49970									At3g58860
	At3g58860			At3g50010									At3g58990
	At3g58990			At3g50120									At3g59250
	At3g59250			At3g50140									At3g59580
	At3g59580			At3g50270									At3g59710
	At3g59710			At3g50280									At3g59820
	At3g59820			At3g50310									At3g59900
	At3g59900			At3g50340									At3g59940
	At3g59940			At3g50450									At3g60290
	At3g60290			At3g50560									At3g60530
	At3g60530			At3g50570									At3g60630
	At3g60630			At3g50700									At3g60650
	At3g60650			At3g50740									At3g60700
	At3g60700			At3g50750									At3g61060
	At3g61060			At3g50770									At3g61198
	At3g61198			At3g51210									At3g61210
	At3g61210			At3g51400									At3g61250
	At3g61250			At3g51470									At3g61280
	At3g61280			At3g51600									At3g61410
	At3g61410			At3g51660									At3g61520
	At3g61520			At3g51710									At3g61678
	At3g61678			At3g51860									At3g61880
	At3g61880			At3g52720									At3g61900
	At3g61900			At3g52840									At3g61920
	At3g61920			At3g53232									At3g61930
	At3g61930			At3g53250									At3g61950
	At3g61950			At3g53365									At3g62040
	At3g62040			At3g53720									At3g62090
	At3g62090			At3g53800									At3g62110
	At3g62110			At3g53850									At3g62510
	At3g62510			At3g54030									At3g62550
	At3g62550			At3g54260									At3g62660
	At3g62660			At3g54340									At3g62690
	At3g62690			At3g54600									At3g62750
	At3g62750			At3g54700									At3g62820
	At3g62820			At3g54780									At3g62860
	At3g62860			At3g54830									At3g62930
	At3g62930			At3g54880									At3g62950
	At3g62950			At3g55240									At3g63110
	At3g63110			At3g55420									At3g63160
	At3g63160			At3g55630									At3g63210
	At3g63210			At3g55760									At4g00165
	At4g00165			At3g56040									At4g00700
	At4g00700			At3g56275									At4g00820
	At4g00820			At3g56380									At4g00870
	At4g00870			At3g57157									At4g00950
	At4g00950			At3g57430									At4g01026
	At4g01026			At3g57790									At4g01130
	At4g01130			At3g58070									At4g01430
	At4g01430			At3g58850									At4g01450
	At4g01450			At3g58860									At4g01460
	At4g01460			At3g58990									At4g01600
	At4g01600			At3g59250									At4g01670
	At4g01670			At3g59580									At4g01680
	At4g01680			At3g59710									At4g01720
	At4g01720			At3g59820									At4g01740
	At4g01740			At3g59900									At4g02050
	At4g02050			At3g59940									At4g02290
	At4g02290			At3g60290									At4g02810
	At4g02810			At3g60530									At4g03010
	At4g03010			At3g60630									At4g03038
	At4g03038			At3g60650									At4g03060
	At4g03060			At3g60700									At4g03420
	At4g03420			At3g61060									At4g03510
	At4g03510			At3g61198									At4g04293
	At4g04293			At3g61210									At4g04330
	At4g04330			At3g61250									At4g04340
	At4g04340			At3g61280									At4g04490
	At4g04490			At3g61410									At4g04500
	At4g04500			At3g61520									At4g04745
	At4g04745			At3g61550									At4g04750
	At4g04750			At3g61678									At4g04955
	At4g04955			At3g61880									At4g04970
	At4g04970			At3g61900									At4g05130
	At4g05130			At3g61920									At4g06521
	At4g06521			At3g61930									At4g08290
	At4g08290			At3g61950									At4g08300
	At4g08300			At3g62040									At4g08685
	At4g08685			At3g62090									At4g08770
	At4g08770			At3g62110									At4g08910
	At4g08910			At3g62510									At4g08920
	At4g08920			At3g62550									At4g09020
	At4g09020			At3g62630									At4g09420
	At4g09420			At3g62660									At4g09760
	At4g09760			At3g62690									At4g09820
	At4g09820			At3g62750									At4g09890
	At4g09890			At3g62820									At4g10120
	At4g10120			At3g62860									At4g10150
	At4g10150			At3g62930									At4g10160
	At4g10160			At3g62950									At4g10265
	At4g10265			At3g63110									At4g10270
	At4g10270			At3g63160									At4g10280
	At4g10280			At3g63210									At4g10310
	At4g10310			At4g00165									At4g10500
	At4g10500			At4g00700									At4g10910
	At4g10910			At4g00820									At4g11460
	At4g11460			At4g00870									At4g11650
	At4g11650			At4g00950									At4g11655
	At4g11655			At4g01026									At4g11910
	At4g11910			At4g01130									At4g12030
	At4g12030			At4g01330									At4g12090
	At4g12090			At4g01430									At4g12320
	At4g12320			At4g01450									At4g12390
	At4g12390			At4g01460									At4g12470
	At4g12470			At4g01600									At4g12480
	At4g12480			At4g01670									At4g12490
	At4g12490			At4g01680									At4g12500
	At4g12500			At4g01720									At4g12510
	At4g12510			At4g01740									At4g12520
	At4g12520			At4g02050									At4g12900
	At4g12900			At4g02290									At4g13250
	At4g13250			At4g02810									At4g13260
	At4g13260			At4g03010									At4g13280
	At4g13280			At4g03038									At4g13300
	At4g13300			At4g03060									At4g13345
	At4g13345			At4g03420									At4g13493
	At4g13493			At4g03510									At4g13494
	At4g13494			At4g04293									At4g13495
	At4g13495			At4g04330									At4g13575
	At4g13575			At4g04340									At4g13650
	At4g13650			At4g04490									At4g13660
	At4g13660			At4g04500									At4g13700
	At4g13700			At4g04745									At4g13770
	At4g13770			At4g04750									At4g13810
	At4g13810			At4g04955									At4g13840
	At4g13840			At4g04970									At4g14040
	At4g14040			At4g05130									At4g14090
	At4g14090			At4g06521									At4g14230
	At4g14230			At4g08290									At4g14250
	At4g14250			At4g08300									At4g14380
	At4g14380			At4g08685									At4g14390
	At4g14390			At4g08770									At4g14480
	At4g14480			At4g08910									At4g14548
	At4g14548			At4g08920									At4g14560
	At4g14560			At4g09020									At4g14650
	At4g14650			At4g09420									At4g14750
	At4g14750			At4g09760									At4g14980
	At4g14980			At4g09820									At4g15210
	At4g15210			At4g09890									At4g15500
	At4g15500			At4g10120									At4g15540
	At4g15540			At4g10150									At4g15630
	At4g15630			At4g10160									At4g15660
	At4g15660			At4g10265									At4g15670
	At4g15670			At4g10270									At4g15680
	At4g15680			At4g10280									At4g15690
	At4g15690			At4g10310									At4g15700
	At4g15700			At4g10500									At4g16000
	At4g16000			At4g10910									At4g16008
	At4g16008			At4g11460									At4g16146
	At4g16146			At4g11650									At4g16447
	At4g16447			At4g11655									At4g17030
	At4g17030			At4g11910									At4g17100
	At4g17100			At4g12030									At4g17280
	At4g17280			At4g12090									At4g17460
	At4g17460			At4g12320									At4g18240
	At4g18240			At4g12390									At4g18340
	At4g18340			At4g12420									At4g18610
	At4g18610			At4g12470									At4g18630
	At4g18630			At4g12480									At4g18930
	At4g18930			At4g12490									At4g19120
	At4g19120			At4g12500									At4g19170
	At4g19170			At4g12510									At4g19380
	At4g19380			At4g12520									At4g19700
	At4g19700			At4g12900									At4g19720
	At4g19720			At4g12970									At4g19810
	At4g19810			At4g13250									At4g19820
	At4g19820			At4g13260									At4g19970
	At4g19970			At4g13280									At4g20000
	At4g20000			At4g13300									At4g20230
	At4g20230			At4g13345									At4g20270
	At4g20270			At4g13493									At4g21200
	At4g21200			At4g13494									At4g21215
	At4g21215			At4g13495									At4g21620
	At4g21620			At4g13575									At4g21650
	At4g21650			At4g13650									At4g21970
	At4g21970			At4g13660									At4g22050
	At4g22050			At4g13700									At4g22230
	At4g22230			At4g13770									At4g22470
	At4g22470			At4g13810									At4g22485
	At4g22485			At4g13840									At4g22505
	At4g22505			At4g14040									At4g22540
	At4g22540			At4g14090									At4g22560
	At4g22560			At4g14230									At4g22730
	At4g22730			At4g14250									At4g22790
	At4g22790			At4g14380									At4g23130
	At4g23130			At4g14390									At4g23140
	At4g23140			At4g14480									At4g23150
	At4g23150			At4g14540									At4g23240
	At4g23240			At4g14548									At4g23300
	At4g23300			At4g14560									At4g23340
	At4g23340			At4g14650									At4g23550
	At4g23550			At4g14750									At4g23700
	At4g23700			At4g14980									At4g23720
	At4g23720			At4g15210									At4g23980
	At4g23980			At4g15500									At4g24000
	At4g24000			At4g15540									At4g24120
	At4g24120			At4g15630									At4g24130
	At4g24130			At4g15660									At4g24510
	At4g24510			At4g15670									At4g24890
	At4g24890			At4g15680									At4g25000
	At4g25000			At4g15690									At4g25110
	At4g25110			At4g15700									At4g25260
	At4g25260			At4g16000									At4g25420
	At4g25420			At4g16008									At4g25470
	At4g25470			At4g16146									At4g25480
	At4g25480			At4g16447									At4g25490
	At4g25490			At4g16563									At4g25780
	At4g25780			At4g17030									At4g25835
	At4g25835			At4g17100									At4g25990
	At4g25990			At4g17280									At4g26095
	At4g26095			At4g17460									At4g26255
	At4g26255			At4g18240									At4g26320
	At4g26320			At4g18340									At4g26460
	At4g26460			At4g18610									At4g26490
	At4g26490			At4g18630									At4g26540
	At4g26540			At4g18930									At4g26670
	At4g26670			At4g19120									At4g26830
	At4g26830			At4g19170									At4g27410
	At4g27410			At4g19380									At4g27440
	At4g27440			At4g19700									At4g27595
	At4g27595			At4g19720									At4g27730
	At4g27730			At4g19810									At4g28000
	At4g28000			At4g19820									At4g28040
	At4g28040			At4g19970									At4g28240
	At4g28240			At4g20000									At4g28270
	At4g28270			At4g20230									At4g28720
	At4g28720			At4g20270									At4g29030
	At4g29030			At4g21200									At4g29240
	At4g29240			At4g21215									At4g29260
	At4g29260			At4g21620									At4g29520
	At4g29520			At4g21650									At4g29610
	At4g29610			At4g21970									At4g30020
	At4g30020			At4g22050									At4g30080
	At4g30080			At4g22230									At4g30170
	At4g30170			At4g22470									At4g30180
	At4g30180			At4g22485									At4g30190
	At4g30190			At4g22505									At4g30290
	At4g30290			At4g22540									At4g30400
	At4g30400			At4g22560									At4g30650
	At4g30650			At4g22730									At4g30660
	At4g30660			At4g22790									At4g30670
	At4g30670			At4g23130									At4g30690
	At4g30690			At4g23140									At4g30710
	At4g30710			At4g23150									At4g31050
	At4g31050			At4g23240									At4g31060
	At4g31060			At4g23300									At4g31248
	At4g31248			At4g23340									At4g31500
	At4g31500			At4g23550									At4g31730
	At4g31730			At4g23700									At4g31820
	At4g31820			At4g23720									At4g31850
	At4g31850			At4g23980									At4g32270
	At4g32270			At4g24000									At4g32280
	At4g32280			At4g24120									At4g32290
	At4g32290			At4g24130									At4g32340
	At4g32340			At4g24510									At4g32460
	At4g32460			At4g24890									At4g32810
	At4g32810			At4g25000									At4g32880
	At4g32880			At4g25110									At4g32890
	At4g32890			At4g25260									At4g32920
	At4g32920			At4g25420									At4g32990
	At4g32990			At4g25470									At4g33070
	At4g33070			At4g25480									At4g33220
	At4g33220			At4g25490									At4g33490
	At4g33490			At4g25780									At4g33550
	At4g33550			At4g25835									At4g33560
	At4g33560			At4g25990									At4g33625
	At4g33625			At4g26095									At4g33666
	At4g33666			At4g26255									At4g33740
	At4g33740			At4g26320									At4g34560
	At4g33980			At4g26460									At4g34750
	At4g34560			At4g26490									At4g34770
	At4g34750			At4g26530									At4g34790
	At4g34770			At4g26540									At4g34800
	At4g34790			At4g26670									At4g34810
	At4g34800			At4g26830									At4g34950
	At4g34810			At4g27410									At4g34980
	At4g34950			At4g27440									At4g35030
	At4g34980			At4g27595									At4g35180
	At4g35030			At4g27730									At4g35270
	At4g35180			At4g28000									At4g35720
	At4g35270			At4g28040									At4g35770
	At4g35720			At4g28240									At4g36040
	At4g35770			At4g28270									At4g36110
	At4g36040			At4g28720									At4g36350
	At4g36110			At4g28780									At4g36380
	At4g36350			At4g29030									At4g36410
	At4g36380			At4g29240									At4g36470
	At4g36410			At4g29260									At4g36570
	At4g36470			At4g29520									At4g36670
	At4g36570			At4g29610									At4g36740
	At4g36670			At4g30020									At4g36770
	At4g36740			At4g30080									At4g36850
	At4g36770			At4g30170									At4g36870
	At4g36850			At4g30180									At4g36950
	At4g36870			At4g30190									At4g37150
	At4g36950			At4g30290									At4g37240
	At4g37150			At4g30400									At4g37295
	At4g37240			At4g30650									At4g37400
	At4g37295			At4g30660									At4g37450
	At4g37400			At4g30670									At4g37470
	At4g37450			At4g30690									At4g37540
	At4g37470			At4g30710									At4g37610
	At4g37540			At4g31050									At4g37620
	At4g37610			At4g31060									At4g37685
	At4g37620			At4g31248									At4g37790
	At4g37685			At4g31500									At4g37890
	At4g37790			At4g31730									At4g38620
	At4g37890			At4g31820									At4g38770
	At4g38620			At4g31850									At4g38810
	At4g38770			At4g32270									At4g38825
	At4g38810			At4g32280									At4g38850
	At4g38825			At4g32290									At4g39070
	At4g38850			At4g32340									At4g39090
	At4g39070			At4g32460									At4g39180
	At4g39090			At4g32810									At4g39250
	At4g39180			At4g32880									At4g39620
	At4g39250			At4g32890									At4g39675
	At4g39620			At4g32920									At4g39780
	At4g39675			At4g32990									At4g39940
	At4g39780			At4g33070									At4g39950
	At4g39940			At4g33220									At4g40065
	At4g39950			At4g33490									At4g40070
	At4g40065			At4g33550									At5g01210
	At4g40070			At4g33560									At5g01215
	At5g01210			At4g33625									At5g01220
	At5g01215			At4g33666									At5g01320
	At5g01220			At4g33740									At5g01740
	At5g01320			At4g33790									At5g01880
	At5g01740			At4g34560									At5g02160
	At5g01880			At4g34750									At5g02190
	At5g02160			At4g34760									At5g02200
	At5g02190			At4g34770									At5g02260
	At5g02200			At4g34790									At5g02410
	At5g02260			At4g34800									At5g02480
	At5g02410			At4g34810									At5g02640
	At5g02480			At4g34950									At5g02750
	At5g02640			At4g34980									At5g02890
	At5g02750			At4g35030									At5g03160
	At5g02890			At4g35180									At5g03230
	At5g03160			At4g35270									At5g03552
	At5g03230			At4g35720									At5g03960
	At5g03552			At4g35770									At5g03995
	At5g03960			At4g36040									At5g04190
	At5g03995			At4g36110									At5g04220
	At5g04190			At4g36350									At5g04230
	At5g04220			At4g36380									At5g04360
	At5g04230			At4g36410									At5g04370
	At5g04360			At4g36470									At5g04770
	At5g04370			At4g36540									At5g05090
	At5g04770			At4g36570									At5g05160
	At5g05090			At4g36670									At5g05340
	At5g05160			At4g36740									At5g05420
	At5g05340			At4g36770									At5g05890
	At5g05420			At4g36850									At5g05960
	At5g05890			At4g36870									At5g06278
	At5g05960			At4g36950									At5g06470
	At5g06278			At4g37150									At5g06480
	At5g06470			At4g37240									At5g06510
	At5g06480			At4g37295									At5g06570
	At5g06510			At4g37400									At5g06690
	At5g06570			At4g37450									At5g06720
	At5g06690			At4g37470									At5g06800
	At5g06720			At4g37540									At5g06850
	At5g06800			At4g37610									At5g06865
	At5g06850			At4g37620									At5g06870
	At5g06865			At4g37685									At5g06990
	At5g06870			At4g37790									At5g07100
	At5g06990			At4g37890									At5g07110
	At5g07100			At4g38620									At5g07560
	At5g07110			At4g38770									At5g07670
	At5g07560			At4g38810									At5g07690
	At5g07670			At4g38825									At5g07700
	At5g07690			At4g38840									At5g07850
	At5g07700			At4g38850									At5g08010
	At5g07850			At4g38860									At5g08030
	At5g08010			At4g39070									At5g08350
	At5g08030			At4g39090									At5g08520
	At5g08350			At4g39180									At5g09290
	At5g08520			At4g39250									At5g09730
	At5g09290			At4g39620									At5g09805
	At5g09730			At4g39675									At5g10040
	At5g09805			At4g39770									At5g10150
	At5g10040			At4g39780									At5g10180
	At5g10150			At4g39940									At5g10390
	At5g10180			At4g39950									At5g10400
	At5g10390			At4g40065									At5g10430
	At5g10400			At4g40070									At5g10530
	At5g10430			At5g01210									At5g10570
	At5g10530			At5g01215									At5g10760
	At5g10570			At5g01220									At5g10970
	At5g10760			At5g01320									At5g11150
	At5g10970			At5g01740									At5g11610
	At5g11150			At5g01880									At5g12050
	At5g11610			At5g02160									At5g12110
	At5g12050			At5g02190									At5g12170
	At5g12110			At5g02200									At5g12250
	At5g12170			At5g02260									At5g12910
	At5g12250			At5g02410									At5g12950
	At5g12910			At5g02480									At5g13180
	At5g12950			At5g02640									At5g13220
	At5g13180			At5g02750									At5g14110
	At5g13220			At5g02760									At5g14200
	At5g14110			At5g02890									At5g14350
	At5g14200			At5g03120									At5g14360
	At5g14350			At5g03160									At5g14410
	At5g14360			At5g03230									At5g14550
	At5g14410			At5g03552									At5g14920
	At5g14550			At5g03960									At5g14940
	At5g14920			At5g03995									At5g15120
	At5g14940			At5g04190									At5g15230
	At5g15120			At5g04220									At5g15280
	At5g15230			At5g04230									At5g15310
	At5g15280			At5g04360									At5g15410
	At5g15310			At5g04370									At5g15830
	At5g15410			At5g04770									At5g15840
	At5g15830			At5g05090									At5g15970
	At5g15840			At5g05160									At5g16190
	At5g15970			At5g05340									At5g16530
	At5g16190			At5g05420									At5g16570
	At5g16530			At5g05890									At5g16640
	At5g16570			At5g05960									At5g17340
	At5g16640			At5g06278									At5g17460
	At5g17340			At5g06470									At5g17490
	At5g17460			At5g06480									At5g17860
	At5g17490			At5g06510									At5g18010
	At5g17860			At5g06570									At5g18020
	At5g18010			At5g06690									At5g18030
	At5g18020			At5g06720									At5g18050
	At5g18030			At5g06800									At5g18060
	At5g18050			At5g06850									At5g18080
	At5g18060			At5g06865									At5g18430
	At5g18080			At5g06870									At5g18460
	At5g18430			At5g06990									At5g18600
	At5g18460			At5g07100									At5g18930
	At5g18600			At5g07110									At5g19190
	At5g18930			At5g07560									At5g19600
	At5g19190			At5g07670									At5g19970
	At5g19600			At5g07690									At5g20030
	At5g19970			At5g07700									At5g20110
	At5g20030			At5g07850									At5g20150
	At5g20110			At5g08010									At5g20410
	At5g20150			At5g08030									At5g20640
	At5g20410			At5g08350									At5g20670
	At5g20640			At5g08520									At5g20700
	At5g20670			At5g09290									At5g20790
	At5g20700			At5g09730									At5g20820
	At5g20790			At5g09805									At5g21105
	At5g20820			At5g10040									At5g21940
	At5g21105			At5g10150									At5g22090
	At5g21940			At5g10180									At5g22310
	At5g22090			At5g10390									At5g22545
	At5g22310			At5g10400									At5g22570
	At5g22545			At5g10430									At5g22580
	At5g22570			At5g10530									At5g22860
	At5g22580			At5g10570									At5g22880
	At5g22860			At5g10760									At5g22930
	At5g22880			At5g10970									At5g23010
	At5g22930			At5g11070									At5g23020
	At5g23010			At5g11150									At5g23210
	At5g23020			At5g11420									At5g23240
	At5g23210			At5g11610									At5g23350
	At5g23240			At5g12050									At5g23360
	At5g23350			At5g12110									At5g23420
	At5g23360			At5g12170									At5g23425
	At5g23420			At5g12250									At5g23460
	At5g23425			At5g12910									At5g23660
	At5g23460			At5g12950									At5g23870
	At5g23660			At5g13180									At5g23980
	At5g23870			At5g13220									At5g24150
	At5g23980			At5g14110									At5g24155
	At5g24150			At5g14200									At5g24200
	At5g24155			At5g14350									At5g24470
	At5g24200			At5g14360									At5g24490
	At5g24470			At5g14410									At5g24530
	At5g24490			At5g14550									At5g24570
	At5g24530			At5g14920									At5g24580
	At5g24570			At5g14940									At5g24830
	At5g24580			At5g15120									At5g24910
	At5g24830			At5g15230									At5g24920
	At5g24910			At5g15280									At5g25110
	At5g24920			At5g15310									At5g25120
	At5g25110			At5g15410									At5g25130
	At5g25120			At5g15830									At5g25160
	At5g25130			At5g15840									At5g25190
	At5g25160			At5g15970									At5g25210
	At5g25190			At5g16030									At5g25350
	At5g25210			At5g16190									At5g25460
	At5g25350			At5g16530									At5g25840
	At5g25460			At5g16570									At5g25970
	At5g25840			At5g16640									At5g26200
	At5g25970			At5g17340									At5g26230
	At5g26200			At5g17460									At5g26570
	At5g26230			At5g17490									At5g26690
	At5g26570			At5g17860									At5g27220
	At5g26690			At5g18010									At5g27250
	At5g27220			At5g18020									At5g27771
	At5g27250			At5g18030									At5g27780
	At5g27771			At5g18050									At5g27950
	At5g27780			At5g18060									At5g28237
	At5g27950			At5g18080									At5g28300
	At5g28237			At5g18430									At5g28913
	At5g28300			At5g18460									At5g33370
	At5g28913			At5g18600									At5g35480
	At5g33370			At5g18930									At5g36075
	At5g35480			At5g19190									At5g36120
	At5g36075			At5g19600									At5g37175
	At5g36120			At5g19970									At5g37950
	At5g37175			At5g20030									At5g38010
	At5g37950			At5g20110									At5g38710
	At5g38010			At5g20150									At5g38930
	At5g38710			At5g20410									At5g38940
	At5g38930			At5g20630									At5g38970
	At5g38940			At5g20640									At5g39130
	At5g38970			At5g20670									At5g39160
	At5g39130			At5g20700									At5g39190
	At5g39160			At5g20790									At5g39610
	At5g39190			At5g20820									At5g39760
	At5g39520			At5g20935									At5g39865
	At5g39610			At5g21105									At5g39890
	At5g39760			At5g21940									At5g40010
	At5g39865			At5g22090									At5g40240
	At5g39890			At5g22310									At5g40450
	At5g40010			At5g22545									At5g40630
	At5g40240			At5g22570									At5g40720
	At5g40450			At5g22580									At5g40942
	At5g40630			At5g22860									At5g41050
	At5g40720			At5g22880									At5g41080
	At5g40942			At5g22920									At5g41140
	At5g41050			At5g22930									At5g41410
	At5g41080			At5g23010									At5g41900
	At5g41140			At5g23020									At5g42200
	At5g41410			At5g23210									At5g42825
	At5g41900			At5g23240									At5g42830
	At5g42200			At5g23350									At5g42900
	At5g42825			At5g23360									At5g43040
	At5g42830			At5g23420									At5g43290
	At5g42900			At5g23425									At5g43350
	At5g43040			At5g23460									At5g43370
	At5g43290			At5g23660									At5g43440
	At5g43350			At5g23870									At5g43700
	At5g43370			At5g23980									At5g44005
	At5g43440			At5g24150									At5g44210
	At5g43700			At5g24155									At5g44260
	At5g44005			At5g24200									At5g44380
	At5g44210			At5g24470									At5g44390
	At5g44260			At5g24490									At5g44400
	At5g44380			At5g24530									At5g44410
	At5g44390			At5g24570									At5g44440
	At5g44400			At5g24580									At5g44562
	At5g44410			At5g24830									At5g44574
	At5g44440			At5g24910									At5g44575
	At5g44562			At5g24920									At5g44578
	At5g44574			At5g25110									At5g45000
	At5g44575			At5g25120									At5g45820
	At5g44578			At5g25130									At5g46050
	At5g45000			At5g25160									At5g46240
	At5g45820			At5g25190									At5g46270
	At5g46050			At5g25210									At5g46330
	At5g46240			At5g25350									At5g46580
	At5g46270			At5g25460									At5g46600
	At5g46330			At5g25840									At5g47240
	At5g46580			At5g25970									At5g47330
	At5g46600			At5g26200									At5g47370
	At5g47240			At5g26230									At5g47550
	At5g47330			At5g26570									At5g47560
	At5g47370			At5g26690									At5g47780
	At5g47550			At5g27220									At5g47800
	At5g47560			At5g27250									At5g48430
	At5g47780			At5g27771									At5g48460
	At5g47800			At5g27780									At5g48730
	At5g48430			At5g27950									At5g48900
	At5g48460			At5g28237									At5g49015
	At5g48730			At5g28300									At5g49170
	At5g48900			At5g28913									At5g49330
	At5g49015			At5g33370									At5g49360
	At5g49170			At5g35480									At5g49525
	At5g49330			At5g35490									At5g49600
	At5g49360			At5g36075									At5g49660
	At5g49525			At5g36120									At5g49730
	At5g49600			At5g37175									At5g49740
	At5g49660			At5g37950									At5g49960
	At5g49730			At5g38010									At5g50120
	At5g49740			At5g38710									At5g50335
	At5g49960			At5g38930									At5g50450
	At5g50120			At5g38940									At5g50610
	At5g50335			At5g38970									At5g50740
	At5g50450			At5g39080									At5g50760
	At5g50610			At5g39130									At5g50790
	At5g50740			At5g39160									At5g50800
	At5g50760			At5g39190									At5g50820
	At5g50790			At5g39610									At5g50915
	At5g50800			At5g39760									At5g51670
	At5g50820			At5g39865									At5g51790
	At5g50915			At5g39890									At5g51810
	At5g51670			At5g40010									At5g52120
	At5g51790			At5g40150									At5g52250
	At5g51810			At5g40240									At5g52310
	At5g52120			At5g40450									At5g52390
	At5g52250			At5g40630									At5g52830
	At5g52310			At5g40720									At5g52882
	At5g52390			At5g40942									At5g52900
	At5g52830			At5g41050									At5g53020
	At5g52882			At5g41080									At5g53048
	At5g52900			At5g41140									At5g53460
	At5g53020			At5g41410									At5g53550
	At5g53048			At5g41900									At5g53730
	At5g53460			At5g42200									At5g53880
	At5g53550			At5g42750									At5g53890
	At5g53730			At5g42825									At5g53980
	At5g53880			At5g42830									At5g54060
	At5g53890			At5g42900									At5g54130
	At5g53980			At5g43040									At5g54145
	At5g54060			At5g43290									At5g54190
	At5g54130			At5g43350									At5g54585
	At5g54145			At5g43370									At5g54610
	At5g54190			At5g43440									At5g54660
	At5g54585			At5g43700									At5g55250
	At5g54610			At5g44005									At5g55410
	At5g54660			At5g44020									At5g55420
	At5g55250			At5g44130									At5g55460
	At5g55410			At5g44210									At5g55580
	At5g55420			At5g44260									At5g55620
	At5g55460			At5g44380									At5g55690
	At5g55580			At5g44390									At5g56100
	At5g55620			At5g44400									At5g56310
	At5g55690			At5g44410									At5g56320
	At5g56100			At5g44440									At5g56550
	At5g56310			At5g44530									At5g56870
	At5g56320			At5g44562									At5g56880
	At5g56550			At5g44574									At5g57110
	At5g56870			At5g44575									At5g57350
	At5g56880			At5g44578									At5g57520
	At5g57110			At5g44680									At5g57567
	At5g57350			At5g45000									At5g57570
	At5g57520			At5g45650									At5g57630
	At5g57567			At5g45820									At5g57640
	At5g57570			At5g46050									At5g57685
	At5g57630			At5g46240									At5g57710
	At5g57640			At5g46270									At5g57760
	At5g57685			At5g46330									At5g57770
	At5g57710			At5g46580									At5g57780
	At5g57760			At5g46600									At5g57785
	At5g57770			At5g47240									At5g57840
	At5g57780			At5g47330									At5g57887
	At5g57785			At5g47370									At5g58360
	At5g57840			At5g47550									At5g58570
	At5g57887			At5g47560									At5g58580
	At5g58360			At5g47780									At5g58660
	At5g58570			At5g47800									At5g58670
	At5g58580			At5g48430									At5g58770
	At5g58660			At5g48460									At5g58900
	At5g58670			At5g48490									At5g59020
	At5g58770			At5g48730									At5g59080
	At5g58900			At5g48900									At5g59360
	At5g59020			At5g49015									At5g59520
	At5g59080			At5g49170									At5g59570
	At5g59220			At5g49330									At5g59580
	At5g59360			At5g49360									At5g59780
	At5g59520			At5g49525									At5g59870
	At5g59570			At5g49600									At5g59970
	At5g59580			At5g49660									At5g60050
	At5g59780			At5g49730									At5g60100
	At5g59870			At5g49740									At5g60140
	At5g59970			At5g49960									At5g60400
	At5g60050			At5g50120									At5g60680
	At5g60100			At5g50335									At5g60710
	At5g60140			At5g50450									At5g60780
	At5g60400			At5g50610									At5g60850
	At5g60680			At5g50740									At5g60890
	At5g60710			At5g50760									At5g60900
	At5g60780			At5g50790									At5g61000
	At5g60850			At5g50800									At5g61290
	At5g60890			At5g50820									At5g61370
	At5g60900			At5g50915									At5g61380
	At5g61000			At5g51550									At5g61430
	At5g61290			At5g51670									At5g61440
	At5g61370			At5g51790									At5g61520
	At5g61380			At5g51810									At5g61570
	At5g61430			At5g52120									At5g61610
	At5g61440			At5g52250									At5g61650
	At5g61520			At5g52280									At5g61660
	At5g61570			At5g52310									At5g62280
	At5g61610			At5g52390									At5g62350
	At5g61650			At5g52830									At5g62360
	At5g61660			At5g52882									At5g62520
	At5g62280			At5g52900									At5g62630
	At5g62350			At5g53020									At5g62680
	At5g62360			At5g53048									At5g62720
	At5g62520			At5g53460									At5g62850
	At5g62630			At5g53550									At5g62900
	At5g62680			At5g53730									At5g62920
	At5g62720			At5g53880									At5g62990
	At5g62850			At5g53890									At5g63135
	At5g62900			At5g53980									At5g63160
	At5g62920			At5g54060									At5g63420
	At5g62990			At5g54130									At5g63450
	At5g63135			At5g54145									At5g63710
	At5g63160			At5g54190									At5g63800
	At5g63420			At5g54510									At5g63810
	At5g63450			At5g54585									At5g63820
	At5g63710			At5g54610									At5g63850
	At5g63800			At5g54660									At5g64000
	At5g63810			At5g55250									At5g64110
	At5g63820			At5g55410									At5g64190
	At5g63850			At5g55420									At5g64410
	At5g64000			At5g55460									At5g64490
	At5g64110			At5g55580									At5g64572
	At5g64190			At5g55620									At5g64640
	At5g64410			At5g55690									At5g64700
	At5g64490			At5g56040									At5g64770
	At5g64572			At5g56100									At5g65010
	At5g64640			At5g56310									At5g65207
	At5g64700			At5g56320									At5g65310
	At5g64770			At5g56550									At5g65320
	At5g65010			At5g56870									At5g65360
	At5g65207			At5g56880									At5g65390
	At5g65310			At5g57110									At5g65590
	At5g65320			At5g57180									At5g65630
	At5g65360			At5g57350									At5g65650
	At5g65390			At5g57520									At5g65660
	At5g65590			At5g57567									At5g65800
	At5g65630			At5g57570									At5g65860
	At5g65650			At5g57630									At5g65970
	At5g65660			At5g57640									At5g66330
	At5g65800			At5g57685									At5g66440
	At5g65860			At5g57710									At5g66580
	At5g65970			At5g57760									At5g66590
	At5g66330			At5g57770									At5g66985
	At5g66440			At5g57780									At5g67060
	At5g66580			At5g57785									At5g67090
	At5g66590			At5g57840									At5g67190
	At5g66985			At5g57887									At5g67390
	At5g67060			At5g58360									At5g67620
	At5g67090			At5g58570									AtCg00100
	At5g67190			At5g58580									AtCg00130
	At5g67390			At5g58660									AtCg00640
	At5g67620			At5g58670									AtCg00650
	AtCg00100			At5g58770									AtCg00750
	AtCg00130			At5g58900									AtCg00770
	AtCg00640			At5g59020									AtCg00780
	AtCg00650			At5g59080									AtCg00790
	AtCg00750			At5g59360									AtCg00800
	AtCg00770			At5g59520									AtCg00810
	AtCg00780			At5g59570									AtCg00840
	AtCg00790			At5g59580									AtCg00930
	AtCg00800			At5g59780									AtCg01040
	AtCg00810			At5g59870									AtMg01370
	AtCg00840			At5g59970
	AtCg00930			At5g60050
	AtCg01040			At5g60100
	AtMg01370			At5g60140
				At5g60400
				At5g60680
				At5g60710
				At5g60780
				At5g60850
				At5g60890
				At5g60900
				At5g61000
				At5g61290
				At5g61370
				At5g61380
				At5g61420
				At5g61430
				At5g61440
				At5g61520
				At5g61570
				At5g61590
				At5g61610
				At5g61650
				At5g61660
				At5g62280
				At5g62350
				At5g62360
				At5g62520
				At5g62630
				At5g62680
				At5g62720
				At5g62730
				At5g62850
				At5g62900
				At5g62920
				At5g62990
				At5g63135
				At5g63160
				At5g63180
				At5g63420
				At5g63450
				At5g63710
				At5g63800
				At5g63810
				At5g63820
				At5g63850
				At5g64000
				At5g64110
				At5g64190
				At5g64410
				At5g64490
				At5g64572
				At5g64640
				At5g64700
				At5g64770
				At5g65010
				At5g65207
				At5g65310
				At5g65320
				At5g65360
				At5g65390
				At5g65590
				At5g65630
				At5g65650
				At5g65660
				At5g65730
				At5g65800
				At5g65860
				At5g65970
				At5g66330
				At5g66440
				At5g66580
				At5g66590
				At5g66985
				At5g67060
				At5g67090
				At5g67190
				At5g67390
				At5g67620
				AtCg00100
				AtCg00130
				AtCg00640
				AtCg00650
				AtCg00750
				AtCg00770
				AtCg00780
				AtCg00790
				AtCg00800
				AtCg00810
				AtCg00840
				AtCg00930
				AtCg01040
				AtMg01370

## Sheet: 3C
Additional file 3C: Behaviour of general oxidative stress response genes (data from [125]) under allyl-ITC treatment (significant genes irrespective of their log2-change are indicated)
geneID	gene description (TAIR)	Log2 (ITC/mock) 30 min	Log2 (ITC/mock) 1 h	Log2 (ITC/mock) 9 h
hallmark transcripts of general oxidative stress response ([125]; upregulated in at least 7 of 8 oxidative stress experiments)
At2g43510	ATTI1 (trypsin inhibitor protein 1); Member of the defensin-like (DEFL) family. Encodes putative trypsin inhibitor protein which may function in defense against herbivory.		-0.838	-0.766
At2g21640	unknown protein; Encodes a protein of unknown function that is a marker for oxidative stress response.			1.432
At1g19020	unknown protein	1.763	4.662	4.947
At1g05340	unknown protein			1.783
At1g57630	Toll-Interleukin-Resistance (TIR) domain family protein		3.067	2.434
further transcripts upregulated in 6 of 8 oxidative stress experiments [125]
At4g01870	tolB protein-related	1.037	1.877	2.556
At4g39670	Glycolipid transfer protein (GLTP) family protein		4.695	4.678
At3g08970	DJB9		4.614	6.603
At3g28210	SAP12 (STRESS-ASSOCIATED PROTEIN 12); Encodes a putative zinc finger protein (PMZ).		4.526	5.755
At3g54150	S-adenosyl-L-methionine-dependent methyltransferases superfamily protein		4.445	2.531
At3g09350	Fes1A (Fes1A); Encodes one of the Arabidopsis orthologs of the human Hsp70-binding protein 1 (HspBP-1) and yeast Fes1p: Fes1A (AT3G09350), Fes1B (AT3G53800), Fes1C (AT5G02150). Fes1A is cytosolic and associates with cytosolic Hsp70.	0.454	3.805	5.714
At4g37370	CYP81D8 (cytochrome P450, family 81, subfamily D, polypeptide 8); member of CYP81D		2.834	3.86
At1g62300	WRKY6 (WRKY family transcription factor); Encodes a transcription factor WRKY6. Regulates Phosphate1 (Pho1) expression in response to low phosphate (Pi) stress.	0.675	1.587	0.824
At4g22530	S-adenosyl-L-methionine-dependent methyltransferases superfamily protein		1.511	2.15
At1g13340	Regulator of Vps4 activity in the MVB pathway protein		1.496	3.254
At2g29490	GSTU1	0.62	1.34	1.978
At1g26420	FAD-binding Berberine family protein		1.161	1.477
At3g53230	ATPase, AAA-type, CDC48 protein		0.995	3.82
At1g17170	GSTU24			3.265
At2g29460	GSTU4			3.04
At3g26830	PAD3 (PHYTOALEXIN DEFICIENT 3); Mutations in pad3 are defective in biosynthesis of the indole derived phytoalexin camalexin. Encodes a cytochrome P450 enzyme that catalyzes the conversion of dihydrocamalexic acid to camalexin.			2.027
At2g29470	GSTU3			1.729
At1g10585	basic helix-loop-helix (bHLH) DNA-binding superfamily protein			1.508
At2g41380	S-adenosyl-L-methionine-dependent methyltransferases superfamily protein			0.762

## Sheet: 3D
Additional file 3D: Overlap between specific oxidative stress response genes [125] and allyl-ITC responsive genes (P<0.05 and log2≥1 or ≤-1)
specific singlet oxygen response		singlet oxygen specific and allyl-ITC responsive		specific superoxide response		superoxide specific and allyl-ITC responsive		specific hydrogen peroxide response		hydrogen peroxide specific and allyl-ITC responsive
up-regulated (296)	down-regulated (29)	up-regulated (120)	down-regulated (8)	up-regulated (106 nuclear encoded)	down-regulated (32)	up-regulated (8)	down-regulated (2)	up-regulated (189)	down-regulated (137)	up-regulated (44)	down-regulated (23)
At1g01260	At1g10850	At1g03740	At1g69880	At1g03495	At1g64550	At1g22770	At5g54130	At1g03070	At1g03420	At1g03070	At1g21910
At1g02660	At1g32450	At1g07500	At2g02950	At1g03940	At3g47340	At1g76930	At5g58770	At1g05840	At1g03495	At1g07160	At1g30135
At1g02813	At1g43800	At1g07520	At2g05160	At1g06100	At3g09600	At2g21660		At1g06640	At1g03940	At1g09740	At1g56650
At1g03740	At1g44900	At1g07870	At3g29970	At1g07050	At1g64780	At4g23600		At1g07160	At1g04220	At1g17870	At1g61610
At1g04310	At1g69880	At1g08930	At3g45260	At1g12845	At5g42765	At4g25340		At1g07880	At1g07890	At1g21130	At1g65370
At1g05010	At1g74160	At1g09940	At5g02760	At1g14440	At5g42760	At5g10190		At1g08270	At1g09950	At1g21310	At1g66370
At1g06260	At1g80870	At1g11050	At5g57180	At1g14900	At5g55570	At5g24470		At1g09740	At1g11280	At1g23730	At1g80130
At1g07500	At2g02950	At1g11100	At5g62730	At1g18250	At2g47750	At5g48850		At1g10260	At1g20490	At1g23830	At2g22770
At1g07520	At2g05160	At1g14040		At1g18370	At5g14760			At1g11265	At1g20510	At1g56350	At3g28290
At1g07870	At2g31270	At1g19640		At1g21100	At4g34000			At1g13370	At1g21910	At1g69490	At3g29590
At1g08930	At3g07540	At1g19770		At1g22570	At3g56080			At1g13470	At1g23950	At1g70140	At3g30720
At1g09180	At3g14395	At1g20310		At1g22770	At1g29720			At1g13650	At1g23970	At2g07731	At3g50280
At1g09940	At3g29970	At1g20350		At1g28290	At5g50100			At1g14890	At1g24070	At2g15040	At4g09820
At1g09960	At3g30530	At1g22280		At1g31680	At4g27657			At1g17870	At1g24470	At2g29060	At4g15630
At1g11050	At3g43190	At1g27770		At1g32090	At5g54120			At1g19200	At1g25500	At2g33700	At4g24130
At1g11100	At3g45260	At1g28380		At1g62500	At5g58770			At1g20490	At1g25530	At2g38350	At4g37240
At1g11670	At3g53100	At1g30370		At1g73120	At5g54130			At1g21130	At1g28370	At2g42150	At5g06510
At1g11960	At4g08150	At1g31280		At1g73330	At2g36590			At1g21310	At1g28570	At2g42330	At5g10400
At1g14040	At4g16120	At1g33430		At1g75240	At1g64360			At1g21945	At1g30135	At2g46670	At5g13220
At1g15800	At4g18670	At1g43000		At1g76930	At5g24120			At1g23020	At1g30990	At2g46790	At5g52390
At1g16370	At4g38950	At1g44414		At2g07698	At1g01060			At1g23730	At1g31580	At2g47130	At5g59780
At1g16510	At5g02760	At1g50640		At2g07699	At5g15950			At1g23830	At1g33760	At3g03440	At5g63450
At1g17340	At5g04530	At1g51620		At2g07741	At1g79270			At1g26260	At1g54020	At3g04620	At5g65390
At1g18710	At5g11930	At1g51790		At2g07783	At1g17050			At1g30530	At1g54260	At3g04710
At1g19310	At5g48560	At1g56600		At2g16480	At1g62250			At1g31200	At1g56510	At3g09520
At1g19640	At5g57180	At1g58420		At2g17840	At5g39660			At1g32170	At1g56650	At3g11020
At1g19770	At5g60490	At1g59870		At2g18190	At1g56170			At1g32310	At1g58270	At3g13610
At1g20310	At5g62210	At1g61610		At2g21130	At3g17609			At1g32860	At1g61065	At3g21780
At1g20350	At5g62730	At1g63750		At2g21140	At4g32770			At1g33420	At1g61610	At3g26680
At1g21000		At1g63830		At2g21660	At4g20420			At1g35670	At1g61930	At3g47090
At1g22280		At1g64200		At2g22450	At1g62940			At1g48710	At1g62510	At3g62770
At1g22990		At1g64470		At2g28790	At1g72260			At1g49150	At1g65370	At4g11660
At1g25500		At1g66510		At2g33850				At1g56350	At1g66370	At4g21320
At1g26730		At1g67060		At2g36885				At1g58140	At1g66390	At4g23493
At1g27130		At1g67970		At2g38530				At1g60810	At1g66540	At4g33930
At1g27770		At1g69270		At2g39310				At1g62380	At1g68710	At4g34300
At1g28050		At1g71530		At2g39920				At1g62510	At1g72790	At4g38940
At1g28380		At1g72660		At2g42610				At1g62760	At1g73490	At5g05220
At1g30010		At1g73080		At2g42840				At1g65730	At1g74950	At5g13700
At1g30020		At1g73540		At3g01140				At1g69490	At1g75230	At5g14760
At1g30370		At1g74450		At3g02640				At1g69570	At1g80130	At5g15850
At1g31280		At1g77890		At3g03630				At1g69880	At2g14290	At5g40880
At1g33430		At2g18210		At3g05600				At1g70140	At2g16990	At5g49200
At1g33590		At2g22300		At3g07050				At1g71720	At2g17710	At5g54300
At1g35260		At2g23770		At3g08770				At1g74170	At2g18280
At1g43000		At2g27830		At3g09260				At1g74280	At2g21220
At1g44414		At2g29450		At3g13160				At1g74290	At2g22770
At1g44830		At2g35710		At3g14900				At1g77080	At2g22920
At1g47980		At2g39200		At3g15950				At1g79000	At2g24210
At1g49450		At2g39420		At3g16420				At2g01890	At2g25820
At1g50640		At2g40200		At3g16430				At2g03430	At2g27690
At1g51620		At2g44840		At3g16460				At2g03980	At2g30830
At1g51790		At2g46620		At3g17680				At2g05910	At2g32510
At1g52080		At2g47060		At3g20810				At2g07731	At2g39420
At1g52720		At2g47180		At3g21770				At2g11240	At2g41800
At1g56600		At2g47720		At3g23710				At2g13960	At2g44580
At1g58270		At3g02140		At3g46280				At2g15040	At2g44840
At1g58420		At3g05580		At3g46640				At2g15080	At3g03480
At1g59870		At3g09830		At3g47160				At2g15560	At3g11480
At1g61070		At3g09870		At3g56330				At2g23150	At3g15310
At1g61610		At3g14200		At3g57150				At2g24160	At3g19550
At1g63750		At3g16720		At4g01130				At2g24250	At3g20960
At1g63830		At3g17110		At4g02290				At2g25590	At3g22240
At1g64200		At3g18690		At4g02800				At2g28110	At3g27810
At1g64470		At3g21070		At4g03510				At2g29060	At3g28290
At1g66370		At3g23220		At4g09020				At2g29120	At3g28300
At1g66510		At3g25600		At4g12750				At2g30500	At3g29590
At1g66850		At3g26980		At4g13340				At2g30640	At3g30720
At1g67060		At3g44260		At4g14090				At2g31150	At3g44860
At1g67970		At3g45640		At4g15910				At2g32680	At3g44870
At1g67990		At3g46620		At4g22490				At2g33700	At3g46900
At1g68290		At3g46930		At4g22870				At2g35820	At3g46980
At1g68875		At3g47550		At4g22880				At2g38350	At3g47220
At1g69270		At3g54100		At4g23600				At2g38490	At3g47250
At1g69480		At3g56880		At4g23800				At2g39580	At3g47290
At1g69500		At3g57530		At4g25340				At2g41650	At3g50280
At1g70480		At3g57760		At4g26670				At2g42150	At3g53790
At1g71530		At4g01010		At4g29030				At2g42270	At3g57010
At1g72660		At4g01250		At4g37410				At2g42280	At4g02360
At1g73080		At4g11350		At4g38550				At2g42330	At4g03050
At1g73540		At4g12410		At4g39860				At2g43530	At4g08950
At1g74100		At4g21865		At5g03230				At2g44180	At4g09820
At1g74430		At4g27657		At5g04170				At2g46670	At4g11190
At1g74450		At4g27940		At5g05440				At2g46790	At4g13410
At1g74750		At4g27970		At5g07030				At2g47130	At4g13890
At1g74930		At4g28350		At5g10190				At2g47190	At4g13930
At1g75230		At4g29770		At5g17220				At3g01650	At4g15620
At1g75450		At4g30210		At5g23235				At3g03440	At4g15630
At1g75910		At4g33985		At5g23240				At3g04160	At4g16590
At1g75930		At4g34410		At5g24470				At3g04620	At4g16730
At1g75940		At4g35480		At5g25475				At3g04630	At4g16740
At1g76380		At4g35640		At5g26270				At3g04670	At4g20480
At1g76390		At4g36500		At5g33370				At3g04710	At4g21760
At1g76790		At4g39640		At5g39410				At3g05170	At4g22280
At1g77890		At5g02170		At5g48250				At3g05650	At4g23600
At1g78080		At5g04020		At5g48850				At3g05660	At4g24130
At2g01150		At5g10830		At5g54670				At3g07040	At4g27050
At2g04305		At5g11410		At5g54960				At3g09480	At4g27654
At2g15960		At5g14930		At5g57785				At3g09520	At4g27860
At2g18210		At5g16970		At5g58390				At3g10320	At4g29690
At2g20340		At5g22630		At5g59570				At3g11020	At4g35060
At2g20880		At5g24590		At5g60950				At3g13610	At4g35090
At2g22300		At5g26030		At5g61380				At3g14060	At4g37240
At2g22330		At5g28630		At5g62210				At3g18980	At4g37410
At2g23450		At5g44070		At5g62360				At3g19920	At5g03350
At2g23770		At5g47230		At5g64110				At3g21080	At5g05040
At2g25625		At5g48655						At3g21500	At5g05060
At2g27830		At5g51190						At3g21780	At5g06510
At2g29450		At5g56580						At3g23110	At5g10140
At2g30360		At5g56980						At3g23120	At5g10400
At2g31980		At5g58430						At3g23470	At5g12340
At2g32240		At5g58787						At3g23480	At5g13220
At2g32930		At5g59450						At3g24982	At5g15900
At2g35710		At5g62620						At3g25020	At5g16220
At2g36380		At5g64310						At3g26440	At5g17220
At2g37900		At5g64660						At3g26680	At5g19460
At2g38400		At5g65380						At3g26744	At5g19470
At2g38750		At5g66210						At3g27350	At5g22460
At2g38760		At5g66620						At3g30180	At5g24380
At2g39200		At5g66640						At3g32415	At5g24390
At2g39350								At3g45420	At5g24660
At2g39420								At3g47090	At5g25390
At2g40200								At3g47580	At5g26220
At2g43020								At3g53390	At5g30450
At2g44370								At3g53940	At5g37300
At2g44380								At3g55730	At5g39640
At2g44580								At3g59720	At5g40210
At2g44840								At3g60130	At5g42800
At2g46310								At3g61330	At5g47280
At2g46620								At3g61930	At5g52390
At2g47060								At3g62460	At5g54380
At2g47180								At3g62530	At5g56910
At2g47680								At3g62770	At5g59780
At2g47720								At4g03060	At5g63450
At3g02140								At4g05040	At5g65390
At3g02875								At4g05050	At5g66740
At3g03480								At4g09640	At5g67450
At3g05220								At4g10270
At3g05580								At4g10280
At3g05640								At4g10500
At3g06490								At4g11660
At3g09830								At4g13560
At3g09870								At4g16790
At3g10300								At4g16950
At3g10720								At4g17040
At3g13650								At4g17245
At3g14200								At4g19240
At3g15400								At4g21320
At3g15990								At4g21650
At3g16390								At4g23150
At3g16400								At4g23290
At3g16410								At4g23493
At3g16490								At4g33930
At3g16720								At4g34210
At3g17110								At4g34300
At3g17860								At4g34470
At3g18560								At4g38940
At3g18680								At5g02320
At3g18690								At5g04220
At3g21070								At5g04950
At3g23150								At5g05220
At3g23220								At5g13205
At3g25600								At5g13700
At3g25655								At5g14760
At3g25730								At5g15120
At3g26980								At5g15850
At3g28600								At5g18670
At3g28890								At5g20880
At3g29250								At5g22920
At3g44260								At5g26280
At3g44560								At5g37290
At3g45640								At5g40450
At3g46620								At5g40880
At3g46930								At5g41860
At3g47550								At5g44000
At3g48450								At5g45380
At3g50970								At5g49200
At3g53780								At5g49360
At3g53790								At5g50760
At3g53960								At5g52870
At3g54100								At5g54300
At3g55130								At5g55420
At3g56260								At5g56870
At3g56620								At5g58840
At3g56880								At5g61530
At3g57120								At5g62730
At3g57530								At5g63330
At3g57760								At5g64390
At3g58710								At5g64410
At3g59350
At4g01010
At4g01250
At4g04460
At4g05110
At4g05120
At4g08170
At4g10390
At4g11350
At4g12410
At4g15700
At4g18140
At4g18160
At4g21865
At4g23050
At4g23250
At4g26060
At4g26080
At4g26400
At4g27654
At4g27657
At4g27860
At4g27940
At4g27970
At4g28350
At4g29700
At4g29770
At4g30210
At4g30350
At4g31770
At4g33985
At4g34410
At4g34990
At4g35480
At4g35630
At4g35640
At4g36500
At4g39640
At4g39980
At5g01040
At5g01050
At5g02170
At5g04020
At5g04760
At5g05140
At5g07230
At5g07530
At5g07550
At5g07560
At5g09440
At5g10820
At5g10830
At5g11410
At5g12940
At5g13880
At5g14930
At5g16970
At5g17490
At5g18860
At5g18890
At5g22630
At5g23460
At5g24590
At5g26030
At5g28630
At5g37540
At5g38120
At5g41180
At5g42650
At5g43380
At5g44070
At5g44390
At5g46330
At5g47230
At5g47240
At5g48655
At5g50335
At5g50790
At5g51190
At5g52120
At5g52320
At5g53750
At5g53760
At5g53830
At5g55120
At5g55860
At5g56580
At5g56980
At5g57190
At5g57630
At5g58430
At5g58787
At5g59450
At5g60300
At5g60890
At5g61890
At5g62620
At5g63450
At5g64260
At5g64310
At5g64660
At5g65280
At5g65380
At5g66210
At5g66620
At5g66640
At5g67210
