# Supplementary material for: Allyl-isothiocyanate treatment induces a complex transcriptional reprogramming including heat stress, oxidative stress and plant defence responses in Arabidopsis thaliana
Source: BMC Genomics. 2016 Sep 17;17:740. doi: 10.1186/s12864-016-3039-x (PMC5027104; doi:10.1186/s12864-016-3039-x)
Supplement: Additional file 4: — Comparison of the transcriptional response to allyl-ITC with the CPR response. (XLSX 85 kb) [file 12864_2016_3039_MOESM4_ESM.xlsx]

## Sheet: 4A
Additional file 4A: Overlap of upregulated genes of the CPR (data from [74]) and genes induced by allyl-ITC after 1 h (P<0.05; log2≥1)
gene ID	gene description (TAIR)	log2 (ITC/mock) 1 h	log2 CPR response
			HS	AZC	Tun
At1g01720	ANAC002 (Arabidopsis NAC domain containing protein 2); Belongs to a large family of putative transcriptional activators with NAC domain. Transcript level increases in response to wounding and abscisic acid. ATAF1 attentuates ABA signaling and sythesis. Mutants are hyposensitive to ABA.	1.703	2.002	1.538	0.757
At1g01940	Cyclophilin-like peptidyl-prolyl cis-trans isomerase family protein	1.065	4.271	1.613	-0.105
At1g02090	ATCSN7 (ARABIDOPSIS THALIANA COP9 SIGNALOSOME SUBUNIT 7); encodes a phosphoprotein that is a subunit of the COP9 signalosome. Mutants exhibit constitutive photomorphogenic phenotype.	1.487	2.86	1.257	-0.094
At1g03070	Bax inhibitor-1 family protein	6.239	6.854	1.263	-0.234
At1g07350	RNA-binding (RRM/RBD/RNP motifs) family protein	2.646	5.043	2.949	-0.705
At1g07410	ATRAB-A2B (ARABIDOPSIS RAB GTPASE HOMOLOG A2B)	1.063	4.3	2.105	0.265
At1g07500	unknown protein	4.334	4.078	1.699	0.036
At1g08940	Phosphoglycerate mutase family protein	2.123	1.205	1.528	-0.787
At1g09070	(AT)SRC2 (SOYBEAN GENE REGULATED BY COLD-2); SRC2 specifically binds the peptide PIEPPPHH, and moves from ER to a vacuole fraction where it gets internalized. Involved in Protein Storage Vacuole targeting.	1.622	1.04	1.25	-0.127
At1g09140	ATSRP30 (SERINE-ARGININE PROTEIN 30); Encodes a serine-arginine rich RNA binding protein involved in regulation of splicing (including splicing of itself). Exists as 3 alternative spliced forms that are differentially expressed.	1.189	3.614	2.069	0.129
At1g11100	SNF2 domain-containing protein / helicase domain-containing protein / zinc finger protein-related	2.361	1.59	1.798	-0.234
At1g14200	RING/U-box superfamily protein	4.038	2.973	3.316	-1.014
At1g17870	ATEGY3 (ETHYLENE-DEPENDENT GRAVITROPISM-DEFICIENT AND YELLOW-GREEN-LIKE 3); S2P-like putative metalloprotease, also contain transmembrane helices near their C-termini and many of them, five of seven, contain a conserved zinc-binding motif HEXXH. Homolog of EGY1. Each of the EGY1 and EGY-like proteins share two additional highly conserved motifs, the previously reported NPDG motif (aa 442–454 in E…	3.497	5.165	2.181	-0.347
At1g18330	EPR1 (EARLY-PHYTOCHROME-RESPONSIVE1); EARLY-PHYTOCHROME-RESPONSIVE1	1.8	4.607	1.575	-0.632
At1g21550	Calcium-binding EF-hand family protein	6.469	5.769	4.997	-0.353
At1g23710	Protein of unknown function (DUF1645)	2.908	1.666	2.45	0.308
At1g26800	RING/U-box superfamily protein	3.885	4.264	3.323	-0.911
At1g30070	SGS domain-containing protein	3.048	5.061	2.801	-0.255
At1g31280	AGO2 (argonaute 2); An Argonaute gene	2.056	1.864	1.999	-0.362
At1g32920	unknown protein	3.061	1.388	1.945	-0.004
At1g43000	PLATZ transcription factor family protein	5.001	1.875	2.807	1.03
At1g44414	unknown protein	5.531	5.982	1.519	-0.059
At1g53540	HSP20-like chaperones superfamily protein	7.776	9.309	4.717	-0.55
At1g54050	HSP20-like chaperones superfamily protein	4.906	4.785	4.262	-0.74
At1g55300	TAF7 (TBP-associated factor 7)	1.411	2.511	1.982	-0.075
At1g55530	RING/U-box superfamily protein	2.643	3.204	2.477	-0.338
At1g58170	Disease resistance-responsive (dirigent-like protein) family protein	2.564	3.04	1.618	0.1
At1g66080	unknown protein	4.443	5.709	4.489	-0.998
At1g66090	Disease resistance protein (TIR-NBS class)	5.923	3.684	3.658	-0.49
At1g67360	Rubber elongation factor protein (REF)	2.549	3.859	1.822	1.084
At1g71000	Chaperone DnaJ-domain superfamily protein	5.757	8.243	5.899	-1.13
At1g72660	P-loop containing nucleoside triphosphate hydrolases superfamily protein	6.443	7.2	2.323	0.045
At1g74310	ATHSP101 (heat shock protein 101); Encodes ClpB1, which belongs to the Casein lytic proteinase/heat shock protein 100 (Clp/Hsp100) family. Involved in refolding of proteins which form aggregates under heat stress. Also known as AtHsp101. AtHsp101 is a cytosolic heat shock protein required for acclimation to high temperature.	4.459	8.185	5.51	-0.997
At1g78310	VQ motif-containing protein	2.228	1.935	1.725	-0.24
At2g02220	ATPSKR1 (PHYTOSULFOKIN RECEPTOR 1); Encodes a protein interacting with phytosulfokine, a five amino acid sulfated peptide (YIYTQ).	1.658	1.543	1.736	-0.361
At2g19310	HSP20-like chaperones superfamily protein	1.895	4.425	2.54	-0.416
At2g20560	DNAJ heat shock family protein	4.435	6.664	5.271	-0.732
At2g25140	CLPB-M (CASEIN LYTIC PROTEINASE B-M); Encodes ClpB4, which belongs to the Casein lytic proteinase/heat shock protein 100 (Clp/Hsp100) family. Targeted to the mitochondrion, also referred to as ClpB-m. Transcripts of ClpB4 accumulate dramatically at high temperatures, suggesting that it may be involved in response to heat stress.	3.435	6.367	1.426	-0.02
At2g26150	ATHSFA2 (heat shock transcription factor A2); member of Heat Stress Transcription Factor (Hsf) family. Involved in response to misfolded protein accumulation in the cytosol. Regulated by alternative splicing and non-sense-mediated decay.	6.525	7.118	5.998	-2.074
At2g27580	A20/AN1-like zinc finger family protein	2.331	2.144	2.825	-0.327
At2g29500	HSP20-like chaperones superfamily protein	5.567	7.134	5.159	-0.806
At2g32120	HSP70T-2 (heat-shock protein 70T-2)	5.96	7.193	2.607	-0.097
At2g32140	transmembrane receptors	4.214	1.51	2.35	-0.112
At2g38340	Integrase-type DNA-binding superfamily protein; encodes a member of the DREB subfamily A-2 of ERF/AP2 transcription factor family. The protein contains one AP2 domain. There are eight members in this subfamily including DREB2A AND DREB2B that are involved in response to drought.	4.404	4.326	3.413	0.017
At2g41160	Ubiquitin-associated (UBA) protein	1.827	3.555	1.629	-0.446
At2g46240	ATBAG6 (ARABIDOPSIS THALIANA BCL-2-ASSOCIATED ATHANOGENE 6); A member of Arabidopsis BAG (Bcl-2-associated athanogene) proteins, plant homologs of mammalian regulators of apoptosis. Expression of BAG6 in leaves was strongly induced by heat stress. Knockout mutants exhibited enhanced susceptibility to fungal pathogen Botrytis cinerea. Plant BAG proteins are multi-functional and remarkably similar …	6.759	7.863	3.278	0.066
At3g04710	ankyrin repeat family protein	1.949	4.659	1.633	-0.287
At3g07090	PPPDE putative thiol peptidase family protein	3.035	2.777	1.62	-0.273
At3g07150	unknown protein	4.614	6.693	2.574	-0.018
At3g09350	Fes1A (Fes1A); Encodes one of the Arabidopsis orthologs of the human Hsp70-binding protein 1 (HspBP-1) and yeast Fes1p: Fes1A (AT3G09350), Fes1B (AT3G53800), Fes1C (AT5G02150). Fes1A is cytosolic and associates with cytosolic Hsp70. Mutants showed increased heat-sensitive phenotype suggestion the involvement of Fes1A in acquired thermotolerance. Does not have nucleotide exchange factor activity i…	3.805	4.717	3.621	-0.908
At3g09520	ATEXO70H4 (exocyst subunit exo70 family protein H4); A member of EXO70 gene family, putative exocyst subunits, conserved in land plants. Arabidopsis thaliana contains 23 putative EXO70 genes, which can be classified into eight clusters on the phylogenetic tree.	3.788	1.433	2.755	-0.299
At3g10020	unknown protein	2.535	4.271	1.828	-0.164
At3g12050	Aha1 domain-containing protein	1.749	4.13	2.063	-0.282
At3g12580	ATHSP70 (ARABIDOPSIS HEAT SHOCK PROTEIN 70)	2.346	6.613	4.772	-1.636
At3g14200	Chaperone DnaJ-domain superfamily protein	3.848	2.372	2.132	-0.386
At3g16050	ATPDX1.2 (ARABIDOPSIS THALIANA PYRIDOXINE BIOSYNTHESIS 1.2); Encodes a protein with pyridoxal phosphate synthase activity whose transcripts were detected mostly in roots and accumulate during senescence. The protein was found in very low abundance, which prevented a specific localisation.	3.522	6.398	4.602	-0.063
At3g17110	pseudogene, glycine-rich protein	2.079	2.425	1.27	-0.128
At3g17611	ATRBL14 (RHOMBOID-like protein 14)	2.916	4.758	1.585	-0.353
At3g18710	ATPUB29 (ARABIDOPSIS THALIANA PLANT U-BOX 29); Encodes a protein containing a U-box and an ARM domain. This protein has E3 ubiquitin ligase activity based on in vitro assays.	2.443	1.1	1.705	0.344
At3g24500	MBF1C (multiprotein bridging factor 1C); One of three genes in A. thaliana encoding multiprotein bridging factor 1, a highly conserved transcriptional coactivator. May serve as a bridging factor between a bZIP factor and TBP. Its expression is specifically elevated in response to pathogen infection, salinity, drought, heat, hydrogen peroxide, and application of abscisic acid or salicylic acid. Co…	3.627	5.546	4.707	-0.823
At3g46230	ATHSP17.4 (ARABIDOPSIS THALIANA HEAT SHOCK PROTEIN 17.4); member of the class I small heat-shock protein (sHSP) family, which accounts for the majority of sHSPs in maturing seeds	6.502	8.381	5.142	-0.404
At3g51910	AT-HSFA7A (ARABIDOPSIS THALIANA HEAT SHOCK TRANSCRIPTION FACTOR A7A); member of Heat Stress Transcription Factor (Hsf) family	3.265	7.648	5.368	-0.48
At3g55580	Regulator of chromosome condensation (RCC1) family protein	1.351	2.958	1.945	0.405
At4g11660	HSFB2B (HEAT SHOCK TRANSCRIPTION FACTOR B2B); member of Heat Stress Transcription Factor (Hsf) family	2.808	4.231	2.635	-0.398
At4g12400	stress-inducible protein, putative	4.185	8.807	4.203	-0.584
At4g12410	SAUR-like auxin-responsive protein family	3.382	3.061	1.774	0.399
At4g15420	Ubiquitin fusion degradation UFD1 family protein	2.224	4.274	1.684	-0.252
At4g23493	unknown protein	5.676	6.252	2.687	-0.121
At4g23570	SGT1A (phosphatase-related); Closely related to SGT1B, may function in SCF(TIR1) mediated protein degradation. AtSGT1a and AtSGT1b are functionally redundant in the resistance to pathogenes. AtSGT1b was more highly expressed than AtSGT1. The N-terminal TPR domain of AtSGT1a reduces the steady-state level of Arabidopsis SGT1 proteins whereas the same domain from AtSGT1b enhances SGT1 accumulation.…	1.698	3.29	2.13	-0.553
At4g25200	ATHSP23.6-MITO (mitochondrion-localized small heat shock protein 23.6); AtHSP23.6-mito mRNA, nuclear gene encoding mitochondrial	7.036	8.488	4.472	-0.653
At4g26200	ACS7 (1-amino-cyclopropane-1-carboxylate synthase 7); Member of a family of proteins in Arabidopsis that encode 1-Amino-cyclopropane-1-carboxylate synthase, an enzyme involved in ethylene biosynthesis. Not expressed in response to IAA.	2.495	2.765	2.833	-0.692
At4g27940	ATMTM1 (ARABIDOPSIS MANGANESE TRACKING FACTOR FOR MITOCHONDRIAL SOD2)	1.175	2.241	1.829	-0.105
At4g28480	DNAJ heat shock family protein	1.888	2.419	1.583	-0.244
At4g29340	PRF4 (profilin 4); Profilin is a low-molecular weight, actin monomer-binding protein that regulates the organization of actin cytoskeleton in eukaryotes, including higher plants. PRF4 and PRF5 are late pollen-specific and are not detectable in other cell types of the plant body including microspores and root hairs. Immunocytochemical studies at the subcellular level reveal that both the constitut…	1.575	3.34	2.566	0.359
At4g29770	unknown protein; Target of trans acting-siR480/255.	4.006	4.569	1.459	-0.155
At4g30390	unknown protein	1.394	2.072	1.153	-0.173
At4g30490	AFG1-like ATPase family protein	1.212	1.497	1.477	-0.262
At4g33440	Pectin lyase-like superfamily protein	2.29	2.996	1.772	-0.148
At4g34150	Calcium-dependent lipid-binding (CaLB domain) family protein	2.908	1.411	1.695	-0.402
At4g36990	AT-HSFB1 (ARABIDOPSIS THALIANA CLASS B HEAT SHOCK FACTOR B1); encodes a protein whose sequence is similar to heat shock factors that regulate the expression of heat shock proteins. Transcript level is increased in response to heat shock. However, overexpression of this gene did not result in the increase of decrease of heat shock proteins.	3.361	3.732	2.348	-0.42
At4g39670	Glycolipid transfer protein (GLTP) family protein	4.695	2.1	2.59	-0.216
At5g02490	Heat shock protein 70 (Hsp 70) family protein	1.73	2.987	2.778	-0.78
At5g03210	unknown protein	5.653	2.176	2.101	0.053
At5g03380	Heavy metal transport/detoxification superfamily protein	1.954	2.444	2.372	-0.285
At5g04410	anac078 (Arabidopsis NAC domain containing protein 78); NAC family member, functions as a transcriptional activator, regulates flavonoid biosynthesis under high light.	1.236	1.963	1.177	-0.12
At5g04840	bZIP protein	1.716	2.963	2.408	-0.071
At5g05220	unknown protein	4.984	4.36	1.851	0.863
At5g05410	DREB2 (DEHYDRATION-RESPONSIVE ELEMENT BINDING PROTEIN 2); Encodes a transcription factor that specifically binds to DRE/CRT cis elements (responsive to drought and low-temperature stress). Belongs to the DREB subfamily A-2 of ERF/AP2 transcription factor family (DREB2A). There are eight members in this subfamily including DREB2B. The protein contains one AP2 domain. Overexpression of transcriptio…	6.069	5.701	3.613	-0.144
At5g10695	unknown protein	5.67	3.296	3.405	-0.235
At5g12020	HSP17.6II (17.6 kDa class II heat shock protein)	6.498	7.479	4.501	-0.464
At5g12030	AT-HSP17.6A (heat shock protein 17.6A); Encodes a cytosolic small heat shock protein with chaperone activity that is induced by heat and osmotic stress and is also expressed late in seed development.	6.363	8.339	6.353	-0.681
At5g12110	Glutathione S-transferase, C-terminal-like	1.472	4.817	4.358	-0.126
At5g16200	50S ribosomal protein-related	1.115	2.345	2.101	0.115
At5g18340	ARM repeat superfamily protein	3.423	5.689	1.729	-0.02
At5g25450	Cytochrome bd ubiquinol oxidase, 14kDa subunit	3.065	4.286	2.664	-0.729
At5g35320	unknown protein	3.863	5.236	3.34	-0.306
At5g37670	HSP20-like chaperones superfamily protein	5.797	8.085	3.705	-0.054
At5g45340	CYP707A3 (cytochrome P450, family 707, subfamily A, polypeptide 3); Encodes a protein with ABA 8'-hydroxylase activity; involved in ABA catabolism. Mutant analyses show that disruption in the gene results in more drought tolerance whereas overexpression results in increased transpiration rate and reduced drought tolerance. Gene involved in postgermination growth. Plant P450 CYP707A3, ABA 8'-hydro…	3.024	2.62	1.239	0.242
At5g45630	Protein of unknown function, DUF584	4.528	4.71	2.251	0.829
At5g47830	unknown protein	2.088	4.51	1.922	0.129
At5g48570	FKBP-type peptidyl-prolyl cis-trans isomerase family protein	3.174	7.286	5.95	-1.071
At5g51440	HSP20-like chaperones superfamily protein	4.312	8.354	5.731	-1.354
At5g52640	AtHsp90-1 (HEAT SHOCK PROTEIN 90-1); Encodes a cytosolic heat shock protein AtHSP90.1. AtHSP90.1 interacts with disease resistance signaling components SGT1b and RAR1 and is required for RPS2-mediated resistance.	3.747	5.92	4.266	-1.309
At5g55970	RING/U-box superfamily protein	2.338	1.997	2.693	-0.342
At5g61900	BON1 (BONZAI 1); Encodes a plasma-membrane localized, copine-like protein, which is a member of a newly identified class of calcium-dependent, phospholipid binding proteins that are present in a wide range of organisms. Mutants exhibit temperature-sensitive growth defects and increased hypersensitive response where permissive conditions are low temperature (22 degrees Celsius) and low humidity. G…	2.092	1.424	1.805	-0.229
At5g62020	AT-HSFB2A (ARABIDOPSIS THALIANA HEAT SHOCK TRANSCRIPTION FACTOR B2A); member of Heat Stress Transcription Factor (Hsf) family	3.569	2.082	2.68	-0.433
At5g62430	CDF1 (cycling DOF factor 1); Dof-type zinc finger domain-containing protein, similar to H-protein promoter binding factor-2a GI:3386546 from (Arabidopsis thaliana). Represses expression of Constans (CO), a circadian regulator of flowering time. Interacts with LKP2 and FKF1. Expression oscillates under constant light conditions. Mainly expressed in the vasculature of cotyledons, leaves and hypocot…	1.047	1.78	2.573	-0.174
At5g63130	Octicosapeptide/Phox/Bem1p family protein	3.23	1.962	1.997	0.442
At5g64310	AGP1 (arabinogalactan protein 1); Encodes arabinogalactan-protein (AGP1).	2.196	2.909	1.571	-0.073
At5g66070	RING/U-box superfamily protein	2.364	1.538	1.53	-0.346
At5g66880	SNRK2-3 (SUCROSE NONFERMENTING 1 (SNF1)-RELATED PROTEIN KINASE 2-3); encodes a member of SNF1-related protein kinases (SnRK2) whose activity is activated by ionic (salt) and non-ionic (mannitol) osmotic stress. Enzyme involved in the ABA signaling during seed germination, dormancy and seedling growth.	2.204	3.206	1.638	-0.015

## Sheet: 4B
Additional file 4B: Overlap of upregulated genes of the CPR (data from [74]) and genes induced by allyl-ITC after 9 h (P<0.05; log2≥1)
gene ID	gene description (TAIR)	log2 (ITC/mock) 9 h	log2 CPR response
			HS	AZC	Tun
At1g01720	ANAC002 (Arabidopsis NAC domain containing protein 2); Belongs to a large family of putative transcriptional activators with NAC domain. Transcript level increases in response to wounding and abscisic acid. ATAF1 attentuates ABA signaling and sythesis. Mutants are hyposensitive to ABA.	2.066	2.002	1.538	0.757
At1g01940	Cyclophilin-like peptidyl-prolyl cis-trans isomerase family protein	2.746	4.271	1.613	-0.105
At1g02090	ATCSN7 (ARABIDOPSIS THALIANA COP9 SIGNALOSOME SUBUNIT 7); encodes a phosphoprotein that is a subunit of the COP9 signalosome. Mutants exhibit constitutive photomorphogenic phenotype.	2.374	2.86	1.257	-0.094
At1g03070	Bax inhibitor-1 family protein	8.217	6.854	1.263	-0.234
At1g05340	unknown protein	1.783	2.305	2.227	-0.064
At1g07350	RNA-binding (RRM/RBD/RNP motifs) family protein	4.221	5.043	2.949	-0.705
At1g07410	ATRAB-A2B (ARABIDOPSIS RAB GTPASE HOMOLOG A2B)	3.743	4.3	2.105	0.265
At1g07500	unknown protein	7.503	4.078	1.699	0.036
At1g08940	Phosphoglycerate mutase family protein	2.24	1.205	1.528	-0.787
At1g09070	(AT)SRC2 (SOYBEAN GENE REGULATED BY COLD-2); SRC2 specifically binds the peptide PIEPPPHH, and moves from ER to a vacuole fraction where it gets internalized. Involved in Protein Storage Vacuole targeting.	1.978	1.04	1.25	-0.127
At1g09140	ATSRP30 (SERINE-ARGININE PROTEIN 30); Encodes a serine-arginine rich RNA binding protein involved in regulation of splicing (including splicing of itself). Exists as 3 alternative spliced forms that are differentially expressed.	3.214	3.614	2.069	0.129
At1g10230	ASK18 (SKP1-like 18)	2.071	2.454	2.383	-0.328
At1g11100	SNF2 domain-containing protein / helicase domain-containing protein / zinc finger protein-related	4.376	1.59	1.798	-0.234
At1g14200	RING/U-box superfamily protein	4.251	2.973	3.316	-1.014
At1g17870	ATEGY3 (ETHYLENE-DEPENDENT GRAVITROPISM-DEFICIENT AND YELLOW-GREEN-LIKE 3); S2P-like putative metalloprotease, also contain transmembrane helices near their C-termini and many of them, five of seven, contain a conserved zinc-binding motif HEXXH. Homolog of EGY1. Each of the EGY1 and EGY-like proteins share two additional highly conserved motifs, the previously reported NPDG motif (aa 442–454 in E…	5.794	5.165	2.181	-0.347
At1g18330	EPR1 (EARLY-PHYTOCHROME-RESPONSIVE1); EARLY-PHYTOCHROME-RESPONSIVE1	2.213	4.607	1.575	-0.632
At1g21550	Calcium-binding EF-hand family protein	7.181	5.769	4.997	-0.353
At1g23710	Protein of unknown function (DUF1645)	2.844	1.666	2.45	0.308
At1g26800	RING/U-box superfamily protein	3.752	4.264	3.323	-0.911
At1g30070	SGS domain-containing protein	5.413	5.061	2.801	-0.255
At1g31280	AGO2 (argonaute 2); An Argonaute gene	2.405	1.864	1.999	-0.362
At1g31335	unknown protein	2.3	3.032	1.41	-0.28
At1g32920	unknown protein	1.45	1.388	1.945	-0.004
At1g43000	PLATZ transcription factor family protein	4.805	1.875	2.807	1.03
At1g44414	unknown protein	7.399	5.982	1.519	-0.059
At1g51340	MATE efflux family protein	1.931	2.901	2.099	0.166
At1g53540	HSP20-like chaperones superfamily protein	11.45	9.309	4.717	-0.55
At1g54050	HSP20-like chaperones superfamily protein	7.358	4.785	4.262	-0.74
At1g55300	TAF7 (TBP-associated factor 7)	1.765	2.511	1.982	-0.075
At1g55310	SCL33 (SC35-LIKE SPLICING FACTOR 33); Encodes a SR spliceosome protein that is localized to nuclear specks, interacts with SR45 and the U1-70K protein of the U1 snRNP, has sequence similar to human SC35 protein.	2.077	3.59	1.815	-0.155
At1g55530	RING/U-box superfamily protein	4.175	3.204	2.477	-0.338
At1g58170	Disease resistance-responsive (dirigent-like protein) family protein	2.078	3.04	1.618	0.1
At1g60970	SNARE-like superfamily protein	2.967	1.083	1.537	-0.096
At1g63530	BEST Arabidopsis thaliana protein match is: hydroxyproline-rich glycoprotein family protein (TAIR:AT1G63540.1)	2.395	2.541	1.523	-0.202
At1g64200	VHA-E3 (vacuolar H+-ATPase subunit E isoform 3)	2.546	1.077	1.762	-0.193
At1g65980	TPX1 (thioredoxin-dependent peroxidase 1); thioredoxin-dependent peroxidase	1.041	1.313	1.133	-0.013
At1g66080	unknown protein	4.61	5.709	4.489	-0.998
At1g66090	Disease resistance protein (TIR-NBS class)	5.918	3.684	3.658	-0.49
At1g67360	Rubber elongation factor protein (REF)	4.334	3.859	1.822	1.084
At1g71000	Chaperone DnaJ-domain superfamily protein	8.672	8.243	5.899	-1.13
At1g72660	P-loop containing nucleoside triphosphate hydrolases superfamily protein	8.028	7.2	2.323	0.045
At1g72800	RNA-binding (RRM/RBD/RNP motifs) family protein	1.043	2.253	1.93	0.162
At1g74310	ATHSP101 (heat shock protein 101); Encodes ClpB1, which belongs to the Casein lytic proteinase/heat shock protein 100 (Clp/Hsp100) family. Involved in refolding of proteins which form aggregates under heat stress. Also known as AtHsp101. AtHsp101 is a cytosolic heat shock protein required for acclimation to high temperature.	5.876	8.185	5.51	-0.997
At1g78310	VQ motif-containing protein	2.297	1.935	1.725	-0.24
At2g02220	ATPSKR1 (PHYTOSULFOKIN RECEPTOR 1); Encodes a protein interacting with phytosulfokine, a five amino acid sulfated peptide (YIYTQ).	1.996	1.543	1.736	-0.361
At2g19310	HSP20-like chaperones superfamily protein	3.697	4.425	2.54	-0.416
At2g20560	DNAJ heat shock family protein	6.642	6.664	5.271	-0.732
At2g20940	Protein of unknown function (DUF1279)	1.931	2.258	1.547	0.04
At2g25140	CLPB-M (CASEIN LYTIC PROTEINASE B-M); Encodes ClpB4, which belongs to the Casein lytic proteinase/heat shock protein 100 (Clp/Hsp100) family. Targeted to the mitochondrion, also referred to as ClpB-m. Transcripts of ClpB4 accumulate dramatically at high temperatures, suggesting that it may be involved in response to heat stress.	4.759	6.367	1.426	-0.02
At2g26150	ATHSFA2 (heat shock transcription factor A2); member of Heat Stress Transcription Factor (Hsf) family. Involved in response to misfolded protein accumulation in the cytosol. Regulated by alternative splicing and non-sense-mediated decay.	9.49	7.118	5.998	-2.074
At2g27580	A20/AN1-like zinc finger family protein	3.313	2.144	2.825	-0.327
At2g29500	HSP20-like chaperones superfamily protein	7.57	7.134	5.159	-0.806
At2g32120	HSP70T-2 (heat-shock protein 70T-2)	7.364	7.193	2.607	-0.097
At2g32140	transmembrane receptors	3.895	1.51	2.35	-0.112
At2g36460	Aldolase superfamily protein	1.207	3.006	1.165	-0.043
At2g38340	Integrase-type DNA-binding superfamily protein; encodes a member of the DREB subfamily A-2 of ERF/AP2 transcription factor family. The protein contains one AP2 domain. There are eight members in this subfamily including DREB2A AND DREB2B that are involved in response to drought.	6.293	4.326	3.413	0.017
At2g41160	Ubiquitin-associated (UBA) protein	2.771	3.555	1.629	-0.446
At2g43630	FUNCTIONS IN: molecular_function unknown; INVOLVED IN: biological_process unknown; LOCATED IN: chloroplast thylakoid membrane, chloroplast, nucleus, chloroplast envelope; EXPRESSED IN: 22 plant structures; EXPRESSED DURING: 13 growth stages; BEST Arabidopsis thaliana protein match is: glycine-rich protein (TAIR:AT3G59640.2); Has 67 Blast hits to 67 proteins in 20 species: Archae - 0; Bacteria - 4…	1.236	2.172	1.587	-0.216
At2g46240	ATBAG6 (ARABIDOPSIS THALIANA BCL-2-ASSOCIATED ATHANOGENE 6); A member of Arabidopsis BAG (Bcl-2-associated athanogene) proteins, plant homologs of mammalian regulators of apoptosis. Expression of BAG6 in leaves was strongly induced by heat stress. Knockout mutants exhibited enhanced susceptibility to fungal pathogen Botrytis cinerea. Plant BAG proteins are multi-functional and remarkably similar …	5.307	7.863	3.278	0.066
At3g02140	AFP4 (ABI FIVE BINDING PROTEIN 4); Encodes a protein that acts in the nucleus and is an important negative regulator of ABA and salt stress responses, and could play a critical role in controlling root elongation, floral initiation and starch degradation.	1.563	1.408	1.358	0.117
At3g03270	Adenine nucleotide alpha hydrolases-like superfamily protein	2.192	3.868	1.148	0.159
At3g04710	ankyrin repeat family protein	3.375	4.659	1.633	-0.287
At3g07090	PPPDE putative thiol peptidase family protein	4.375	2.777	1.62	-0.273
At3g07150	unknown protein	6.45	6.693	2.574	-0.018
At3g09350	Fes1A (Fes1A); Encodes one of the Arabidopsis orthologs of the human Hsp70-binding protein 1 (HspBP-1) and yeast Fes1p: Fes1A (AT3G09350), Fes1B (AT3G53800), Fes1C (AT5G02150). Fes1A is cytosolic and associates with cytosolic Hsp70. Mutants showed increased heat-sensitive phenotype suggestion the involvement of Fes1A in acquired thermotolerance. Does not have nucleotide exchange factor activity i…	5.714	4.717	3.621	-0.908
At3g09520	ATEXO70H4 (exocyst subunit exo70 family protein H4); A member of EXO70 gene family, putative exocyst subunits, conserved in land plants. Arabidopsis thaliana contains 23 putative EXO70 genes, which can be classified into eight clusters on the phylogenetic tree.	5.242	1.433	2.755	-0.299
At3g10020	unknown protein	1.941	4.271	1.828	-0.164
At3g12050	Aha1 domain-containing protein	3.592	4.13	2.063	-0.282
At3g12580	ATHSP70 (ARABIDOPSIS HEAT SHOCK PROTEIN 70)	6.38	6.613	4.772	-1.636
At3g13470	TCP-1/cpn60 chaperonin family protein	1.326	4.958	2.283	-0.639
At3g14200	Chaperone DnaJ-domain superfamily protein	3.96	2.372	2.132	-0.386
At3g16050	ATPDX1.2 (ARABIDOPSIS THALIANA PYRIDOXINE BIOSYNTHESIS 1.2); Encodes a protein with pyridoxal phosphate synthase activity whose transcripts were detected mostly in roots and accumulate during senescence. The protein was found in very low abundance, which prevented a specific localisation.	4.433	6.398	4.602	-0.063
At3g17110	pseudogene, glycine-rich protein	1.73	2.425	1.27	-0.128
At3g17611	ATRBL14 (RHOMBOID-like protein 14)	4.219	4.758	1.585	-0.353
At3g18710	ATPUB29 (ARABIDOPSIS THALIANA PLANT U-BOX 29); Encodes a protein containing a U-box and an ARM domain. This protein has E3 ubiquitin ligase activity based on in vitro assays.	1.271	1.1	1.705	0.344
At3g24500	MBF1C (multiprotein bridging factor 1C); One of three genes in A. thaliana encoding multiprotein bridging factor 1, a highly conserved transcriptional coactivator. May serve as a bridging factor between a bZIP factor and TBP. Its expression is specifically elevated in response to pathogen infection, salinity, drought, heat, hydrogen peroxide, and application of abscisic acid or salicylic acid. Co…	5.966	5.546	4.707	-0.823
At3g29810	COBL2 (COBRA-like protein 2 precursor)	1.665	2.259	1.335	-0.374
At3g46230	ATHSP17.4 (ARABIDOPSIS THALIANA HEAT SHOCK PROTEIN 17.4); member of the class I small heat-shock protein (sHSP) family, which accounts for the majority of sHSPs in maturing seeds	9.907	8.381	5.142	-0.404
At3g51910	AT-HSFA7A (ARABIDOPSIS THALIANA HEAT SHOCK TRANSCRIPTION FACTOR A7A); member of Heat Stress Transcription Factor (Hsf) family	2.992	7.648	5.368	-0.48
At3g53230	ATPase, AAA-type, CDC48 protein	3.82	5.405	4.364	-0.897
At3g55580	Regulator of chromosome condensation (RCC1) family protein	2	2.958	1.945	0.405
At4g10040	CYTC-2 (cytochrome c-2); Encodes cytochrome c. Promoter directs preferential expression in vascular tissues of cotyledons, leaves, roots, and hypocotyls, and in anthers.	2.601	2.544	1.342	0.346
At4g11660	HSFB2B (HEAT SHOCK TRANSCRIPTION FACTOR B2B); member of Heat Stress Transcription Factor (Hsf) family	3.515	4.231	2.635	-0.398
At4g12400	stress-inducible protein, putative	7.205	8.807	4.203	-0.584
At4g12410	SAUR-like auxin-responsive protein family	3.822	3.061	1.774	0.399
At4g15410	PUX5 (serine/threonine protein phosphatase 2A 55 kDa regulatory subunit B prime gamma)	1.443	1.931	1.33	-0.218
At4g15420	Ubiquitin fusion degradation UFD1 family protein	3.064	4.274	1.684	-0.252
At4g23493	unknown protein	6.822	6.252	2.687	-0.121
At4g23570	SGT1A (phosphatase-related); Closely related to SGT1B, may function in SCF(TIR1) mediated protein degradation. AtSGT1a and AtSGT1b are functionally redundant in the resistance to pathogenes. AtSGT1b was more highly expressed than AtSGT1. The N-terminal TPR domain of AtSGT1a reduces the steady-state level of Arabidopsis SGT1 proteins whereas the same domain from AtSGT1b enhances SGT1 accumulation.…	3.005	3.29	2.13	-0.553
At4g25200	ATHSP23.6-MITO (mitochondrion-localized small heat shock protein 23.6); AtHSP23.6-mito mRNA, nuclear gene encoding mitochondrial	10.493	8.488	4.472	-0.653
At4g26200	ACS7 (1-amino-cyclopropane-1-carboxylate synthase 7); Member of a family of proteins in Arabidopsis that encode 1-Amino-cyclopropane-1-carboxylate synthase, an enzyme involved in ethylene biosynthesis. Not expressed in response to IAA.	2.319	2.765	2.833	-0.692
At4g27940	ATMTM1 (ARABIDOPSIS MANGANESE TRACKING FACTOR FOR MITOCHONDRIAL SOD2)	2.742	2.241	1.829	-0.105
At4g28480	DNAJ heat shock family protein	3.087	2.419	1.583	-0.244
At4g29340	PRF4 (profilin 4); Profilin is a low-molecular weight, actin monomer-binding protein that regulates the organization of actin cytoskeleton in eukaryotes, including higher plants. PRF4 and PRF5 are late pollen-specific and are not detectable in other cell types of the plant body including microspores and root hairs. Immunocytochemical studies at the subcellular level reveal that both the constitut…	5.889	3.34	2.566	0.359
At4g29770	unknown protein; Target of trans acting-siR480/255.	3.323	4.569	1.459	-0.155
At4g30390	unknown protein	2.546	2.072	1.153	-0.173
At4g30490	AFG1-like ATPase family protein	1.425	1.497	1.477	-0.262
At4g33440	Pectin lyase-like superfamily protein	2.651	2.996	1.772	-0.148
At4g34150	Calcium-dependent lipid-binding (CaLB domain) family protein	3.733	1.411	1.695	-0.402
At4g35985	Senescence/dehydration-associated protein-related	1.397	1.809	1.304	0.346
At4g36990	AT-HSFB1 (ARABIDOPSIS THALIANA CLASS B HEAT SHOCK FACTOR B1); encodes a protein whose sequence is similar to heat shock factors that regulate the expression of heat shock proteins. Transcript level is increased in response to heat shock. However, overexpression of this gene did not result in the increase of decrease of heat shock proteins.	3.987	3.732	2.348	-0.42
At4g39670	Glycolipid transfer protein (GLTP) family protein	4.678	2.1	2.59	-0.216
At5g02490	Heat shock protein 70 (Hsp 70) family protein	3.38	2.987	2.778	-0.78
At5g03210	unknown protein	3.985	2.176	2.101	0.053
At5g03380	Heavy metal transport/detoxification superfamily protein	1.858	2.444	2.372	-0.285
At5g04410	anac078 (Arabidopsis NAC domain containing protein 78); NAC family member, functions as a transcriptional activator, regulates flavonoid biosynthesis under high light.	1.945	1.963	1.177	-0.12
At5g04840	bZIP protein	2.853	2.963	2.408	-0.071
At5g05220	unknown protein	7.694	4.36	1.851	0.863
At5g05410	DREB2 (DEHYDRATION-RESPONSIVE ELEMENT BINDING PROTEIN 2); Encodes a transcription factor that specifically binds to DRE/CRT cis elements (responsive to drought and low-temperature stress). Belongs to the DREB subfamily A-2 of ERF/AP2 transcription factor family (DREB2A). There are eight members in this subfamily including DREB2B. The protein contains one AP2 domain. Overexpression of transcriptio…	5.06	5.701	3.613	-0.144
At5g10695	unknown protein	5.811	3.296	3.405	-0.235
At5g12020	HSP17.6II (17.6 kDa class II heat shock protein)	10.167	7.479	4.501	-0.464
At5g12030	AT-HSP17.6A (heat shock protein 17.6A); Encodes a cytosolic small heat shock protein with chaperone activity that is induced by heat and osmotic stress and is also expressed late in seed development.	9.592	8.339	6.353	-0.681
At5g12110	Glutathione S-transferase, C-terminal-like	4.15	4.817	4.358	-0.126
At5g16200	50S ribosomal protein-related	2.583	2.345	2.101	0.115
At5g18340	ARM repeat superfamily protein	4.851	5.689	1.729	-0.02
At5g25450	Cytochrome bd ubiquinol oxidase, 14kDa subunit	6.299	4.286	2.664	-0.729
At5g35320	unknown protein	3.996	5.236	3.34	-0.306
At5g37670	HSP20-like chaperones superfamily protein	6.677	8.085	3.705	-0.054
At5g45630	Protein of unknown function, DUF584	2.632	4.71	2.251	0.829
At5g47830	unknown protein	3.777	4.51	1.922	0.129
At5g48570	FKBP-type peptidyl-prolyl cis-trans isomerase family protein	5.906	7.286	5.95	-1.071
At5g51440	HSP20-like chaperones superfamily protein	7.403	8.354	5.731	-1.354
At5g52640	AtHsp90-1 (HEAT SHOCK PROTEIN 90-1); Encodes a cytosolic heat shock protein AtHSP90.1. AtHSP90.1 interacts with disease resistance signaling components SGT1b and RAR1 and is required for RPS2-mediated resistance.	6.235	5.92	4.266	-1.309
At5g55970	RING/U-box superfamily protein	1.682	1.997	2.693	-0.342
At5g61510	GroES-like zinc-binding alcohol dehydrogenase family protein	1.91	2.873	1.165	-0.133
At5g61900	BON1 (BONZAI 1); Encodes a plasma-membrane localized, copine-like protein, which is a member of a newly identified class of calcium-dependent, phospholipid binding proteins that are present in a wide range of organisms. Mutants exhibit temperature-sensitive growth defects and increased hypersensitive response where permissive conditions are low temperature (22 degrees Celsius) and low humidity. G…	1.186	1.424	1.805	-0.229
At5g62020	AT-HSFB2A (ARABIDOPSIS THALIANA HEAT SHOCK TRANSCRIPTION FACTOR B2A); member of Heat Stress Transcription Factor (Hsf) family	4.568	2.082	2.68	-0.433
At5g62430	CDF1 (cycling DOF factor 1); Dof-type zinc finger domain-containing protein, similar to H-protein promoter binding factor-2a GI:3386546 from (Arabidopsis thaliana). Represses expression of Constans (CO), a circadian regulator of flowering time. Interacts with LKP2 and FKF1. Expression oscillates under constant light conditions. Mainly expressed in the vasculature of cotyledons, leaves and hypocot…	2.398	1.78	2.573	-0.174
At5g63130	Octicosapeptide/Phox/Bem1p family protein	1.439	1.962	1.997	0.442
At5g64310	AGP1 (arabinogalactan protein 1); Encodes arabinogalactan-protein (AGP1).	1.386	2.909	1.571	-0.073
At5g66070	RING/U-box superfamily protein	1.78	1.538	1.53	-0.346
At5g66880	SNRK2-3 (SUCROSE NONFERMENTING 1 (SNF1)-RELATED PROTEIN KINASE 2-3); encodes a member of SNF1-related protein kinases (SnRK2) whose activity is activated by ionic (salt) and non-ionic (mannitol) osmotic stress. Enzyme involved in the ABA signaling during seed germination, dormancy and seedling growth.	1.569	3.206	1.638	-0.015

## Sheet: 4C
Additional file 4C: Overlap of downregulated genes of the CPR (data from [74]) and genes repressed by allyl-ITC after 1 h (P<0.05; log2≤-1)
gene ID	gene description (TAIR)	log2 (ITC/mock) 1 h	log2 CPR response
			HS	AZC	Tun
At1g29460	SAUR-like auxin-responsive protein family	-3.772	-3.91	-1.648	-0.133
At1g49470	Family of unknown function (DUF716)	-1.024	-1.393	-1.722	-0.183
At1g50420	SCL-3 (SCARECROW-LIKE 3); Encodes a scarecrow-like protein (SCL3) Putative transcription factors interacting with the gene product of VHA-B1 (vacuolar ATPase subunit B1; as shown through yeast two-hybrid assay).	-1.201	-1.504	-1.408	0.167
At2g22810	ACS4 (1-AMINOCYCLOPROPANE-1-CARBOXYLIC ACID SYNTHASE POLYPEPTIDE); key regulatory enzyme in the biosynthesis of the plant hormone ethylene. ACS4 is specifically induced by indoleacetic acid (IAA).	-1.444	-1.284	-1.275	-0.558
At2g26710	BAS1 (PHYB ACTIVATION TAGGED SUPPRESSOR 1); Encodes a member of the cytochrome p450 family that serves as a control point between multiple photoreceptor systems and brassinosteroid signal transduction. Involved in brassinolide metabolism. Mediates response to a variety of light signals including hypocotyl elongation and cotyledon expansion.	-1.054	-2.525	-2.651	-0.271
At2g33170	Leucine-rich repeat receptor-like protein kinase family protein	-1.005	-1.325	-1.106	0.088
At2g40610	ATEXPA8 (expansin A8); member of Alpha-Expansin Gene Family. Naming convention from the Expansin Working Group (Kende et al, 2004. Plant Mol Bio). Involved in the formation of nematode-induced syncytia in roots of Arabidopsis thaliana.	-1.232	-2.136	-1.767	-0.094
At3g03840	SAUR-like auxin-responsive protein family	-1.27	-2.467	-1.434	-0.084
At3g05120	ATGID1A (GA INSENSITIVE DWARF1A); Encodes a gibberellin (GA) receptor ortholog of the rice GA receptor gene (OsGID1). Has GA-binding activity, showing higher affinity to GA4. Interacts with DELLA proteins in vivo in the presence of GA4. The DELLA region alone can interact with GID1A in GA-dependent manner in a Y2H assay.	-1.18	-1.405	-1.49	0.167
At3g12920	SBP (S-ribonuclease binding protein) family protein	-1.715	-3.132	-1.013	-0.149
At3g62630	Protein of unknown function (DUF1645)	-1.079	-3.003	-1.357	-0.133
At4g14560	AXR5 (AUXIN RESISTANT 5); auxin (indole-3-acetic acid) induced gene (IAA1) encoding a short-lived nuclear-localized transcriptional regulator protein.	-1.048	-1.513	-1.606	-0.27
At4g19170	CCD4 (carotenoid cleavage dioxygenase 4); chloroplast-targeted member of a family of enzymes similar to nine-cis-epoxycarotenoid dioxygenase	-1.22	-1.569	-1.564	0.049
At4g38860	SAUR-like auxin-responsive protein family	-2.747	-3.509	-1.991	-0.174
At5g01880	RING/U-box superfamily protein	-1.123	-1.9	-1.844	0.114
At5g02760	Protein phosphatase 2C family protein	-1.52	-2.369	-2.04	-0.487
At5g14940	Major facilitator superfamily protein	-1.343	-1.906	-1.758	-0.427
At5g47370	HAT2 (Homeobox-leucine zipper protein 4 (HB-4) / HD-ZIP protein); homeobox-leucine zipper genes induced by auxin, but not by other phytohormones. Plays opposite roles in the shoot and root tissues in regulating auxin-mediated morphogenesis.	-1.78	-1.06	-1.707	-0.349
At5g59780	ATMYB59 (MYB DOMAIN PROTEIN 59); Encodes a putative transcription factor (MYB59).	-2.611	-2.358	-1.57	0.305

## Sheet: 4D
Additional file 4D: Overlap of downregulated genes of the CPR (data from [74]) and genes repressed by allyl-ITC after 9 h (P<0.05; log2≤-1)
gene ID	gene description (TAIR)	log2 (ITC/mock) 9 h	log2 CPR response
			HS	AZC	Tun
At1g13750	Purple acid phosphatases superfamily protein	-1.55	-1.406	-1.337	-0.29
At1g17430	alpha/beta-Hydrolases superfamily protein	-1.137	-1.806	-2.119	0.13
At1g23080	ATPIN7 (ARABIDOPSIS PIN-FORMED 7); Encodes a novel component of auxin efflux that is located apically in the basal cell and is involved during embryogenesis in setting up the apical-basal axis in the embryo. It is also involved in pattern specification during root development. In roots, it is expressed at lateral and basal membranes of provascular cells in the meristem and elongation zone, wherea…	-1.85	-1.875	-1.643	-0.222
At1g28440	HSL1 (HAESA-like 1)	-1.111	-2.311	-1.707	-0.179
At1g29460	SAUR-like auxin-responsive protein family	-2.83	-3.91	-1.648	-0.133
At1g49660	AtCXE5 (carboxyesterase 5); Encodes a protein with carboxylesterase whose activity was tested using pNA.	-1.119	-1.392	-1.556	0.191
At1g68190	B-box zinc finger family protein	-1.031	-1.553	-1.355	0.006
At1g70940	ATPIN3 (ARABIDOPSIS PIN-FORMED 3); A regulator of auxin efflux and involved in differential growth. PIN3 is expressed in gravity-sensing tissues, with PIN3 protein accumulating predominantly at the lateral cell surface. PIN3 localizes to the plasma membrane and to vesicles. In roots, PIN3 is expressed without pronounced polarity in tiers two and three of the columella cells, at the basal side of …	-1.283	-2.781	-1.982	-0.62
At2g22810	ACS4 (1-AMINOCYCLOPROPANE-1-CARBOXYLIC ACID SYNTHASE POLYPEPTIDE); key regulatory enzyme in the biosynthesis of the plant hormone ethylene. ACS4 is specifically induced by indoleacetic acid (IAA).	-1.846	-1.284	-1.275	-0.558
At2g25900	ATTZF1 (A. THALIANA TANDEM ZINC FINGER PROTEIN 1); putative Cys3His zinc finger protein (ATCTH) mRNA, complete	-1.129	-4.335	-1.669	-0.15
At2g33170	Leucine-rich repeat receptor-like protein kinase family protein	-1.251	-1.325	-1.106	0.088
At2g40610	ATEXPA8 (expansin A8); member of Alpha-Expansin Gene Family. Naming convention from the Expansin Working Group (Kende et al, 2004. Plant Mol Bio). Involved in the formation of nematode-induced syncytia in roots of Arabidopsis thaliana.	-2.538	-2.136	-1.767	-0.094
At3g03840	SAUR-like auxin-responsive protein family	-1.1	-2.467	-1.434	-0.084
At3g12920	SBP (S-ribonuclease binding protein) family protein	-1.465	-3.132	-1.013	-0.149
At3g16370	GDSL-like Lipase/Acylhydrolase superfamily protein	-1.54	-1.49	-1.2	-0.116
At3g18080	BGLU44 (B-S glucosidase 44)	-1.121	-1.221	-1.612	-0.172
At3g20820	Leucine-rich repeat (LRR) family protein	-1.409	-2.187	-2.111	-0.112
At3g50270	HXXXD-type acyl-transferase family protein	-1.611	-4.276	-1.058	-0.034
At3g62630	Protein of unknown function (DUF1645)	-1.302	-3.003	-1.357	-0.133
At4g14560	AXR5 (AUXIN RESISTANT 5); auxin (indole-3-acetic acid) induced gene (IAA1) encoding a short-lived nuclear-localized transcriptional regulator protein.	-1.566	-1.513	-1.606	-0.27
At4g19170	CCD4 (carotenoid cleavage dioxygenase 4); chloroplast-targeted member of a family of enzymes similar to nine-cis-epoxycarotenoid dioxygenase	-3.13	-1.569	-1.564	0.049
At4g30020	PA-domain containing subtilase family protein	-1.104	-1.652	-1.666	0.104
At4g30080	ARF16 (auxin response factor 16); Involved in root cap cell differentiation. Gene expression is regulated by mir160.Located in the nucleus.	-1.059	-3.077	-1.194	0.042
At4g38860	SAUR-like auxin-responsive protein family	-1.47	-3.509	-1.991	-0.174
At5g02760	Protein phosphatase 2C family protein	-2.291	-2.369	-2.04	-0.487
At5g14940	Major facilitator superfamily protein	-1.958	-1.906	-1.758	-0.427
At5g25460	Protein of unknown function, DUF642	-1.889	-1.425	-1.438	-0.19
At5g47370	HAT2 (Homeobox-leucine zipper protein 4 (HB-4) / HD-ZIP protein); homeobox-leucine zipper genes induced by auxin, but not by other phytohormones. Plays opposite roles in the shoot and root tissues in regulating auxin-mediated morphogenesis.	-1.804	-1.06	-1.707	-0.349
At5g48900	Pectin lyase-like superfamily protein	-1.817	-2.3	-1.225	0.371
At5g66590	CAP (Cysteine-rich secretory proteins, Antigen 5, and Pathogenesis-related 1 protein) superfamily protein	-1.827	-2.618	-1.359	-0.289
